# Supplementary material for: Cataloging Actionable Pharmacogenomic Variants for Indian Clinical Practice: A Scoping Review
Source: J Xenobiot. 2025 Jul 1;15(4):101. doi: 10.3390/jox15040101 (PMC12286129; doi:10.3390/jox15040101)
Supplement: Supplementary file 1 [file jox-15-00101-s001.zip]

Archive with 5 entries (5 files):
- Supplementary_interactivegraphS3_adr_nicu.html
- Supplemetary_interactivegraphS1_adult.html
- Supplemtary_interactivegraphS2_pediatric.html
- ModifiedSupplementary Table S1_Catalog of pharmacogenomic variants for Indian healthcare.xlsx
- Supplementary Table S2_Catalog of pharmacogenomic variants for Indian healthcare..xlsx
