# Supplementary material for: Cataloging Actionable Pharmacogenomic Variants for Indian Clinical Practice: A Scoping Review
Source: J Xenobiot. 2025 Jul 1;15(4):101. doi: 10.3390/jox15040101 (PMC12286129; doi:10.3390/jox15040101)
Supplement: Supplementary file 1 [file jox-15-00101-s001.zip › ModifiedSupplementary Table S1_Catalog of pharmacogenomic variants for Indian healthcare.xlsx]

## Sheet: WHO EML EXPORT
Drug	Gene	Allele	rsID	MAF (Minor Allele Frequency) from 1,000 genomes
				African	Asian	Europe	Indian			No Data Available
BCG vaccine									LEVEL OF EVIDENCE	TOTAL
Japanese encephalitis vaccine									LEVEL 1	53
Medicines for COVID-19									LEVEL 2	12
abacavir		HLA-B*57:01	-	-	0.0111	0.0729			LEVEL 3	161
lamivudine	ABCC1		rs212091	-	-	-
lopivir	SLCO1B1		rs4149056	0.0136	0.0429 & 0.123	0.161	0.0513
ritovir	ABCB1		rs2032582
	ABCC1		rs212091
	APOC3		rs5128	0.8351	0.6627 & 0.6616	0.8757	0.6738
			rs2854116	0.2292	0.5298 & 0.4468	0.6083	0.4788
			rs2854117	0.2413	0.5258 & 0.5245	0.7028	0.5498
	APOE		rs7412	0.1029	0.1002 & 0.044	0.0626	0.0437
			rs429358	0.2678	0.0863 & 0.0869	0.1551	0.1068
	UGT1A1		rs1042640	0.8041	0.8671 & 0.8303	0.7992	0.8416
			rs8330	0.562	0.869 & 0.8241	0.7634	0.8372
			rs10929303	0.5772	0.8671 & 0.8303	0.7714	0.8392
	UGT1A3		rs3806596	0.9002	0.3571 & 0.6421	0.4155	0.594
	UGT1A7		rs17868323	0.6097	0.4385 & 0.6943	0.6034	0.6672
			rs7586110	0.2496	0.1964 & 0.4274	0.3598	0.4507
			rs17863778	0.6097	0.4385 & 0.6943	0.6034	0.6672
abemaciclib	ERBB2		rs147785188	-	-	0.002	0.0015
abiraterone	DSE		rs3828743	0.0643	0.6319 & 0.5389	0.2614	0.5177
	SRD5A2		rs9332965		0.0079		0.001
acamprosate calcium
acetazolamide	HLA B	HLA-B*59:01	-	-		-
acetic acid
acetylcysteine	TOLLIP	-	rs3750920	0.2761	0.3165 & 0.4315	0.4573	0.001
acetylsalicylic acid
atorvastatin	SLCO1B1		rs4149056	0.0136	0.123 & 0.0429	0.161	0.0513
		*1	rs139257324				0.0005
			rs2306283	0.8177	0.7619 & 0.547	0.4026	0.5209
			rs11045819	0.0598	0.003& 0.0297	0.1441	0.0298
			rs4149056	0.0136	0.123 & 0.0429	0.161	0.0513
			rs11045852	0.0272	0.044		0.0451
			rs34671512	0.0651	0.005 & 0.0491	0.0517	0.0523
		*5	rs4149056	0.0136	0.123 & 0.0429	0.161	0.0513
		*15	rs2306283	0.8177	0.7619 & 0.547	0.4026	0.5209
			rs4149056	0.0136	0.123 & 0.0429	0.161	0.0513
		*37	rs2306283	0.8177	0.7619 & 0.547	0.4026	0.5209
		*14	rs11045819	0.0598	0.003 & 0.0297	0.1441	0.0298
simvastatin	SLCO1B1		rs4149056	0.0136	0.123 & 0.0429	0.161	0.0513
		*1	rs139257324				0.0005
			rs2306283	0.8177	0.7619 & 0.547	0.4026	0.5209
			rs11045819	0.0598	0.003& 0.0297	0.1441	0.0298
			rs4149056	0.0136	0.123 & 0.0429	0.161	0.0513
			rs11045852	0.0272	0.044		0.0451
			rs34671512	0.0651	0.005 & 0.0491	0.0517	0.0523
		*5	rs4149056	0.0136	0.123 & 0.0429	0.161	0.0513
		*15	rs2306283	0.8177	0.7619 & 0.547	0.4026	0.5209
			rs4149056	0.0136	0.123 & 0.0429	0.161	0.0513
ramipril	ACE		rs4344	0.3986	0.6746 & 0.6186	0.4254	0.6012
			rs4359	0.6089	0.6101 & 0.6431	0.4354	0.6248
atenolol	ABCB1		rs3213619	0.0855	0.0536 & 0.0358	0.0388	0.0362
			rs10267099	0.8389	0.9792 & 0.8661	0.7495	0.8937
	ADRB2		rs1042714	0.8638	0.9266 & 0.8067	0.5905	0.8091
			rs1042713	0.5204	0.5486 & 0.4458	0.3857	0.4688
	AGT		rs699	0.9032	0.8532 & 0.636	0.4115	0.6592
			rs5051	0.916	0.8512 & 0.6401	0.4125	0.6574
	ALDH1A2		rs261316	0.5658	0.3968 & 0.5419	0.5895	0.5313
	CAC1C		rs1051375	0.1717	0.6062 & 0.6503	0.7038	0.6683
	DPYS		rs2669429	0.2602	0.3562 & 0.3517	0.5467	0.3805
	EDN1		rs5370	0.1619	0.2857 & 0.4305	0.2127	0.4164
	FTO		rs12595985	0.1203	0.373 & 0.0133	0.006	0.0385
			rs9940629	0.556	0.8254 & 0.502	0.5706	0.4591
	GALNT2		rs2144297	0.6467	0.6677 & 0.498	0.4672	0.5146
			rs2144300	0.056	0.056 & 0.3947	0.6004	0.4196
	GNB3		rs11064426
			rs2301339				0.2984
			rs5443	0.8192	0.503 & 0.3098	0.3072	0.3004
	GRK4		rs1024323	0.6339	0.1895 & 0.1738	0.4016	0.1961
	LDLR		rs688	0.0439	0.1835 & 0.3845	0.4414	0.3555
	LRRC15		rs11313667	0.8207	0.6359 & 0.5102	0.4682	0.5005
	NR1H3		rs11039149	0.0129	0.0208 & 0.184	0.2734	0.1681
	PLA2G4A		rs10157410	0.497	0.1171 & 0.1033	0.1083	0.0881
	PLEKHH2		rs11124945
	PRKCB		rs11649514	0.0038	0.0675 & 0.1176	0.0865	0.1224
	PROX1		rs340874	0.0923	0.4196 & 0.5307	0.5308	0.5137
	PTGS2		rs4648287
	RRP1B		rs9306160	0.9788	0.8353 & 0.7096	0.6173	0.6938
	SLC25A31		rs201279313				0.0052
	SLC4A1		rs45545233	0.152	0.0813 & 0.0593	0.0815	0.0587
	STN1		rs4387287	0.2844	0.8244 & 0.8129	0.8459	0.8036
	TBX2		rs8068318	0.1974	0.3681 & 0.4714	0.7276	0.5132
	XIRP2		rs7606603	0.152	0.0327 & 0.1033	0.0179	0.0914
	ZMAT4		rs1367094	0.8896	1 & 1	1	1
hydrochlorothiazide	ADD1		rs4961	0.0492	0.4524 & 0.2004	0.2048	0.2135
aciclovir	NUDT15	*3	rs116855232	0.0008	0.0952 & 0.0695	0.002	0.0837
activated charcoal
adalimumab	ATG16L1		rs10210302	0.2965	0.3214 & 0.4908	0.5378	0.5083
	ATG5		rs510432	0.8086	0.5556 & 0.546	0.4334	0.522
			rs9373839	0.567	0.0317 & 0.1871	0.1909	0.1633
	ATP5F1E		rs1059150
	CRP		rs1130864	0.1324	0.556 & 0.2444	0.327	0.2184
	FCGR2A		rs1801274	0.5257	0.2778 & 0.4192	0.5109	0.4137
	FCGR3A		rs396991				0.3188
	HFE		rs2071303	0.379	0.629 & 0.3487	0.3658	0.3576
	HLA-E		rs1264457	0.5726	0.3433 & 0.544	0.5676	0.4794
	IL6		rs1800795	0.9818	0.999 & 0.8609	0.5845	0.8555
	KLRC1		rs7301582	0.5303	0.1438 & 0.1227	0.1978	0.1343
	KLRD1		rs2302489	0.3737	0.4474 & 0.6738	0.6501	0.6310
	PTPRC		rs10919563	0.4486	0.2341 & 0.2106	0.1173	0.2032
	TF		rs1799852	0.0499	0.2232 & 0.1933	0.1362	0.1788
	TNFRSF1A		rs767455	0.3631	0.122 & 0.272	0.4294	0.2739
	TRAF1		rs3761847	0.3918	0.5198 & 0.682	0.5706	0.6999
afatinib	NUP62		rs9523	0.2375	0.3938 & 0.2301	0.3827	0.2459
	DVL2		rs2074216	0.267	0.3859 & 0.3661	0.3777	0.3759
	UHRF1		rs2261988
	NR1I2		rs6785049	0.0356	0.4038 & 0.5112	0.6233	0.5302
	ARF1		rs11541557
albendazole
alcohol based hand rub
alcuronium
alfacalcidol
all-trans retinoic acid
allopurinol	HLA B	HLA-B*58:01	-
	HLA-A	HLA-A*33:03	-	-
	HLA-C	HLA-C*03:02
alteplase
amidotrizoate
amikacin	MT-RNR1		rs267606617
amiloride	CYP4A11	-	rs1126742	0.3336	0.2579 & 0.2607	0.1451	0.2702
amiodarone	KCNE1		rs1805128
	KCNH2		rs12720441
	NOS1AP		rs10800397	0.2784	0.4375 & 0.3732	0.2634	0.3366
			rs10919035	0.2315	0.4365 & 0.3016	0.1759	0.2792
amitriptyline	CYP2C19	*2	rs12769205	0.1967	0.3125	0.1451	0.3689
			rs4244285	0.1702	0.3125	0.1451	0.3678
			rs58973490	0.0008	0	0.004	0.0025
		*3	rs4986893	0.0023	0.0556	0	0.0064
		*17	rs12248560	0.2352	0.0149	0.2237	0.1436
	CYP2D6	*2	rs1058164	-	-		0.568
		*3	rs1135824				0.001
		*4	rs3892097	0.0605	0.002	0.1859	0.1094
			rs28371703	0.0204	0.001	0.173	0.0894
			rs28371704	0.0204	0.001	0.173	0.0884
			rs1058172				0.0781
		*6	rs5030655	0.0008	0	0.0199
		*9	rs5030656	0.0008	0	0.0258	0.002
		*10	rs1065852	0.1127	0.5714	0.2018	0.1929
			rs1058164				0.568
		*17	rs28371706	0.2179	0	0.002
			rs1058164				0.568
			rs16947				0.374
			rs1135840				0.5646
		*29	rs61736512	0.1097	0	0
			rs59421388	0.1074	0	0
		*41	rs28371725	0.0182	0.0377	0.9066
amlodipine	CYP3A5	*1	rs776746				0.7059
		*3	rs776746				0.7059
		*6	rs10264272
		*7	rs41303343
	ACE		rs4291	0.6452	0.6458 & 0.638	0.6282	0.6289
	AGT		rs11122576	0.0507	0.3492 & 0.1012	0.0686	0.1358
	NPPA		rs5065	0.4183	0.0129 & 0.1309	0.1233	0.1131
amodiaquine	CYP2C8	*3	rs11572080	0.0083	0.001 & 0.0297	0.1183	0.0332
	G6PD		rs1050828
sulfadoxine	G6PD		rs1050828
pyrimethamine	G6PD		rs1050828
amoxicillin	HLA-B	HLA-B*18:01
	HLA-DQB1		rs9274407	0.7042	0.744 & 0.7597	0.8101	0.7842
clavulanic acid
amphotericin B
ampicillin	HLA-A	HLA-A*02:01
akinra	HLA-DRB1	HLA-DRB1*15:01
astrozole	ABCB1		rs2032582
			rs1045642	0.8502	0.6022 & 0.4254	0.4821	0.4092
	CSMD1		rs6990851	0.3419	0.2798 & 0.3272	0.2386	0.3229
			rs6981827	0.1286	0.1349 & 0.1728	0.0706	0.1556
	CYP19A1		rs1008805	0.8563	0.7004 & 0.5562	0.5527	0.5908
			rs727479	0.8154	0.7192 & 0.7342	0.6322	0.7417
			rs6493497	0.2663	0.2004 & 0.272	0.1491	0.2835
	DLG2		rs2449598	0.997	0.999 & 0.9775	0.9354	0.9697
	ESR1		rs9340799	0.2648	0.1935 & 0.3732	0.3082	0.332
			rs2234693	0.5696	0.3998 & 0.4213	0.4225	0.3950
	MAP4K4		rs4550690	0.6112	0.001	0.0149	0.0024
	TNFRSF11B		rs2073618	0.9236	0.7609 & 0.5706	0.4672	0.5904
	TNFSF11		rs7984870	0.5061	0.4425 & 0.3742	0.4712	0.4117
	TUBB1		rs10485828	0.0098	0.1468 & 0.184	0.1759	0.1866
	UGT1A4		rs3732218	0.0802	0.2331 & 0.2178	0.0954	0.1824
			rs3732219	0.0802	0.2331 & 0.2178	0.0944	0.1829
anidulafungin
ansuvimab
anti-d immunoglobulin
anti-rabies immunoglobulin
anti-rabies virus monoclol antibodies
anti-tetanus immunoglobulin
antirabies hyperimmune serum
antivenom immunoglobulin
antivenom sera
apixaban	ABCB1		rs4148738	0.8343	0.5942 &0.408	0.5646	0.3996
	ABCG2		rs2231142	0.0129	0.2907 & 0.0971	0.0944	0.1153
	CYP3A5	*3	rs776746	-	-	-	0.7059
aprepitant
aripiprazole	CYP2D6	*1	rs769258	0.0023	0.003 & 0.0061	0.0527	0.0054
		*1	rs267608313				0.0005
		*1	rs28371696	0.0234	0.0112	0.002	0.0074
		*1	rs138100349			0.003	0.0005
		*1	rs1065852	0.1127	0.5714 & 0.1646	0.2018	0.1929
		*1	rs267608276		0.002		0.0005
		*1	rs28371703	0.0204	0.001 & 0.0808	0.173	0.0894
		*1	rs28371704	0.0204	0.001 & 0.0808	0.173	0.0884
		*1	rs535642512		0.0092		0.0084
		*1	rs374616348				0.0005
		*1	rs781457579				0.0005
		*1	rs1058164				0.5680
		*1	rs1135824				0.0010
		*1	rs1135825				0.0010
		*1	rs1135826				0.001
		*1	rs3892097	0.0605	0.002 & 0.1094	0.1859	0.1094
		*4	rs3892097	0.0605	0.002	0.1859	0.1094
			rs28371703	0.0204	0.001	0.173	0.0894
			rs28371704	0.0204	0.001	0.173	0.0884
			rs1058172				0.0781
		*5	PV00430	-	-	-
		*6	rs5030655	0.0008	0	0.0199
		*10	rs1065852	0.1127	0.5714	0.2018	0.1929
			rs1058164				0.568
		*41	rs28371725	0.0182	0.0377	0.9066
arsenic trioxide	PML
	RARA
artemether	CYP2B6	CYP2B6*1	rs8192709	0.0416	0.0466 & 0.044	0.0626	0.0386
		CYP2B6*6	rs3745274	0.3744	0.2153 & 0.3814	0.2356	0.3731
lumefantrine	CYP3A, CYP3A5, ZSCAN25		rs776746				0.7059
	CYP3A4		rs2740574	0.2345	0.996 & 0.9601	0.9722	0.9721
	CYP3A5		rs10264272
artesute	G6PD		rs1050828
	IKBKG		rs1050828
amodiaquine	CYP2C8		rs11572080	0.0083	0.001 & 0.0297	0.1183	0.0332
			rs10509681	0.0083	0.001 & 0.0297	0.1183	0.0328
	G6PD		rs1050828
mefloquine	G6PD
pyroridine tetraphosphate
ascorbic acid
asparagise	CPA2		rs199695765
	GATA3		rs3824662	0.0764	0.2688 & 0.1656	0.1928	0.1704
	GRIA1		rs4958381	0.1165	0.124 & 0.138	0.0408	0.1238
	HLA-DRB1		rs17885382
	NFATC2		rs6021191	0.171	0.1042 & 0.0358	-	0.0429
	PNPLA3		rs738409	0.118	0.3502 & 0.2464	0.2256	0.2412
	PYGL		rs7142143
	SOD2		rs4880	0.4236	0.125 & 0.5082	0.4662	0.4966
atazavir	UGT1A1	UGT1A1*1	rs887829	0.4932	0.13 & 0.4366	0.2982	0.4135
		UGT1A1*6	rs4148323	0.0008	0.1379 & 0.0174	0.007	0.0463
		UGT1A1*28	rs3064744	-	-	-	-
		UGT1A1*36	rs3064744	-	-	-	-
		UGT1A1*37	rs3064744	-	-	-	-
ritovir	ABCB1		rs2032582
	ABCC1		rs212091
	ABCC2		rs717620	0.031	0.2173 & 0.0951	0.2068	0.122
	APOC3		rs2854117	0.2413	0.5258 & 0.5245	0.7028	0.5498
			rs2854116	0.2292	0.5298 & 0.4468	0.6083	0.4788
			rs5128	0.8351	0.6627 & 0.6616	0.8757	0.6738
	APOE		rs7412	0.1029	0.1002 & 0.044	0.0626	0.0437
			rs429358	0.2678	0.0863 & 0.0869	0.1551	0.1068
	UGT1A1		rs1042640	0.8041	0.8671 & 0.8303	0.7992	0.8416
			rs8330	0.562	0.869 & 0.8241	0.7634	0.8372
			rs10929303	0.5772	0.8671 & 0.8303	0.7714	0.8392
	UGT1A3		rs3806596	0.9002	0.3571 & 0.6421	0.4155	0.594
	UGT1A7		rs17863778	0.6097	0.4385 & 0.6943	0.6034	0.6672
			rs7586110	0.2496	0.1964 & 0.4274	0.3598	0.4507
			rs17868323	0.6097	0.4385 & 0.6943	0.6034	0.6672
atezolizumab	CD274		rs565831052	-	0.001	-	0.0005
atoltivimab
maftivimab
odesivimab
perindopril	ACE		rs1799752
	AGTR1		rs275651	0.3048	0.129 & 0.1237	0.165	0.1086
			rs5186	0.0204	0.0595 & 0.0685	0.2724	0.0699
			rs5182	0.1566	0.6865 & 0.5051	0.492	0.5283
	BDKRB1		rs12050217	0.1914	0.4028 & 0.1656	0.2147	0.1808
amlodipine	ACE		rs4291	0.6452	0.6458 & 0.638	0.6282	0.6289
	AGT		rs11122576	0.0507	0.3492& 0.1012	0.0686	0.1358
	NPPA		rs5065	0.4183	0.0129& 0.1309	0.1233	0.1131
	CYP3A5	*1	rs776746				0.7059
		*3	rs776746				0.7059
		*6	rs10264272
		*7	rs41303343
atracurium
atropine
axicabtagene ciloleucel
azacitidine	MTHFR		rs1801133	0.09	0.2956 & 0.1186	0.3648	0.1449
	TYMS		rs11280056	0.5673	0.6944 & 0.4714	0.329	0.4567
	XRCC1		rs25487	0.8896	0.7649 & 0.6564	0.6342	0.6501
azathioprine	NUDT15	*3	rs116855232	0.0008	0.0952& 0.0695	0.002	0.0837
	TPMT	TPMT*1	rs111901354				0.0005
			rs1800460	0.003	0.0041	0.0278	0.0039
			rs144041067			0.002	0.0005
			rs56161402	0.0197			0.0005
			rs1142345	0.0666	0.0218 & 0.0174	0.0288	0.0226
		TPMT*3A	rs1800460	0.003	0.0041	0.0278	0.0039
			rs1142345	0.0666	0.0218 & 0.0174	0.0288	0.0226
		TPMT*3B	rs1800460	0.003	0.0041	0.0278	0.0039
		TPMT*3C	rs1142345	0.0666	0.0218 & 0.0174	0.0288	0.0226
azithromycin	ABCB1		rs1045642	0.8502	0.6022 & 0.4254	0.4821	0.4092
			rs2032582
aztreom
barium sulfate
beclometasone	CRHR1		rs242939	0.6581	1 & 0.9847	0.9503	0.9771
formoterol	IL10		rs3024498	0.1006	0.002 & 0.0808	0.2256	0.0990
	IL17A		rs3819024	0.2549	0.5069 & 0.362	0.3817	0.3909
bedaquiline
bendamustine
benzathine benzylpenicillin	HLA-B	HLA-B*55:01
benznidazole	HLA-A	HLA-A*68:01
benzoic acid
salicylic acid	DPYD		Annotation of Swissmedic Label for fluorouracil / salicylic acid and DPYD
benzoyl peroxide
benzyl benzoate
benzylpenicillin	HLA-B	HLA-B*55:01
betamethasone
bevacizumab	ARMS2		rs10490924	0.2458	0.4038 & 0.3425	0.1948	0.3539
	CFH		rs800292	0.7912	0.4067 & 0.3425	0.2604	0.3288
			rs1061170	0.6377	0.9514 & 0.7127	0.6382	0.7002
	CXCL8		rs4073	0.1596	0.5863 & 0.5961	0.5785	0.6117
	CXCR4		rs2228014	0.0136	0.1508 & 0.0838	0.0427	0.0901
	EDN1		rs5370	0.1619	0.2857 & 0.4305	0.2127	0.4164
	GGH		rs3780126	0.5998	0.369 & 0.4857	0.3867	0.4785
	MGAT4A		rs885036	0.7935	0.3562 & 0.4918	0.495	0.4815
	MTHFR		rs1801131	0.1513	0.2192 & 0.4172	0.3131	0.4068
	RGS5		rs1056515	0.2179	0.4563 & 0.4274	0.4215	0.4206
	SHMT1		rs1979277	0.3313	0.0605 & 0.1483	0.3082	0.1563
	VEGFA		rs3025039	0.084	0.1696 & 0.1094	0.1213	0.1034
			rs699947	0.8351	0.7183 & 0.6033	0.505	0.5643
			rs3025000	0.025	0.4048 & 0.2301	0.2903	0.2432
			rs3025039	0.084	0.1696 & 0.1094	0.1213	0.1034
			rs2010963	0.6808	0.5923 & 0.7505	0.6918	0.7351
bicalutamide
binimetinib	UGT1A1		FDA BIOMARKER
biperiden
bisacodyl
bisoprolol	ACY3		rs2514036	0.7012	0.745 & 0.9438	0.8131	0.9184
bleomycin	ABCB1		rs1045642	0.8502	0.6022 & 0.4254	0.4821	0.4092
			rs2229109	0.003	0.0092	0.0328	0.0093
	BLMH		rs1050565	0.1989	0.1736 & 0.2474	0.329	0.2681
	CYP3A		rs2740574	0.2345	0.996 & 0.9601	0.9722	0.9721
	CYP3A4		rs2740574	0.2345	0.996 & 0.9601	0.9722	0.9721
	ERCC1		rs3212986	0.2912	0.2986 & 0.3006	0.2505	0.3291
			rs11615	0.9629	0.7381 & 0.5399	0.3777	0.5829
	ERCC2		rs1799793	0.0734	0.0496 & 0.3354	0.3588	0.3129
			rs238406	0.9357	0.4901& 0.5767	0.5497	0.5791
	GSTP1		rs1695	0.4803	0.1786 & 0.2945	0.331	0.2790
bortezomib	CTLA4		rs4553808	0.1596	0.0972 & 0.0624	0.169	0.0690
bromocriptine
budesonide	GLCCI1		rs37973	0.8048	0.5198 & 0.4928	0.5596	0.4731
			rs2392165	0.2443	0.3472 & 0.501	0.3439	0.5136
	CRHR1		rs242941	0.3691	0.9177 & 0.7853	0.7177	0.7769
	FCER2		rs28364072	0.6036	0.3413 & 0.4223	0.2843	0.3548
	IL10		rs3024498	0.1006	0.002 & 0.0808	0.2256	0.0990
	IL17A		rs3819024	0.2549	0.5069 & 0.362	0.3817	0.3909
	ZNF432		rs3752120	0.0333	0.3938 & 0.2955	0.17	0.2976
salmeterol	ADRB2		rs1042713	0.5204	0.5486 & 0.4458	0.3857	0.4688
bumetanide	ACE		rs1799752
	ADD1		rs4961	0.0492	0.4524 & 0.2004	0.2048	0.2135
	GNB3		rs5443	0.8192	0.503 & 0.3098	0.3072	0.3004
	NPPA-AS1		rs5063	0.0613	0.1151 & 0.1053	0.0348	0.1222
	SLC12A3		rs1529927	1	1 & 0.999	0.9612	0.9971
bupivacaine
buprenorphine	ADAMTSL2		rs756770	0.0915	0.0169 & 0.0123	0.0875	0.0108
	ARRB2		rs1045280	0.4047	0.8254 & 0.8119	0.6879	0.7835
	COMT		rs4680	0.2806	0.2798 & 0.4407	0.5	0.4273
			rs740603	0.4508	0.3998 & 0.5184	0.5437	0.5024
	CYP3A4		rs2740574	0.2345	0.996 & 0.9601	0.9722	0.9721
	OPRD1		rs2234918	0.3056	0.754 & 0.6984	0.5726	0.7188
			rs529520	0.2292	0.872 & 0.6963	0.5149	0.6803
			rs678849	0.2156	0.6091 & 0.6564	0.5129	0.662
	OPRM1		rs1799971	0.0091	0.3929 & 0.4182	0.162	0.4395
	PNOC		rs351776	0.1611	0.1756 & 0.3252	0.5239	0.327
			rs4732636	0.0582	0.4335 & 0.3108	0.3151	0.3074
bupropion	CYP2B6	*1	rs34223104	0.0363	0.002 & 0.0184	0.0089	0.0200
			rs34883432		0.001 & 0.001	0.007	0.0005
			rs8192709	0.0416	0.0466 & 0.044	0.0626	0.0386
			rs35303484	0.0008	0.001	0.004	0.0024
			rs12721655	0.0015	0.001	0.001	0.001
			rs35773040			0.002	0.0015
			rs3745274	0.3744	0.2153 & 0.3814	0.2356	0.3731
			rs36079186	0.0023	0.001		0.0029
			rs45482602	0.0008	0.002	0.001	0.0035
			rs2279343				0.3997
			rs35979566	0.0008		0.005	0.0005
			rs3211371	0.0113	0.003 & 0.089	0.1123	0.0775
		*2	rs8192709	0.0416	0.0466 & 0.044	0.0626	0.0386
		*4	rs2279343				0.3997
		*5	rs3211371	0.0113	0.003 & 0.089	0.1123	0.0775
		*6	rs3745274	0.3744	0.2153 & 0.3814	0.2356	0.3731
			rs2279343				0.3997
		*22	rs34223104	0.0363	0.002 & 0.0184	0.0089	0.02
c1 esterase inhibitor
cabergoline
caffeine citrate
calamine
calcipotriol
calcitriol	VDR		rs2228570	0.8109	0.5823 & 0.7352	0.6223	0.737
calcium	VDR		rs731236	0.2852	0.0675 & 0.3691	0.3996	0.3272
calcium folite (leucovorin calcium)
calcium glucote
cagliflozin
capecitabine	DYPD		rs55886062	-	-	-	-
			rs17376848	0.0136	0.1141 & 0.0348	0.0368	0.0416
			rs1801160	0.0242	0.0149 & 0.0869	0.0497	0.0884
			rs1801159	0.1536	0.2659 & 0.0828	0.1879	0.1051
			rs75017182	0.0008	0.0194	0.0239	0.0137
			rs1801158	0.0023	0.0051	0.0308	0.0073
			rs2297595	0.031	0.0179 & 0.0613	0.1193	0.0709
			rs1801265	-	-	-	0.2463
			rs56038477	0.0008	0.0194	0.0239	0.0137
			rs3918290	0.0008	0.0082	0.005	0.0049
			rs67376798	-	-	-	-
capreomycin
captopril	ACE		rs1799752	-	-	-	-
			rs4291	0.6452	0.6458 & 0.638	0.6282	0.6289
	ACE2		rs2106809	0.0887	0.5223 & 0.4833	0.2467	0.4995
	AGTR1		rs5186	0.0204	0.0595 & 0.0685	0.2724	0.0699
carbachol
carbamazepine	HLA-A	HLA-A*31:01
	HLA B	HLA-B*15:02
		HLA-B*15:11
		HLA-B*40:01
	SCN1A		rs3812718	0.3396	0.5962 & 0.5808	0.5408	0.5811
carbetocin
carbimazole	HLA-B	HLA-B*38:02
carboplatin	AKT1		rs1130214	0.3775	0.0982 & 0.1524	0.2813	0.1725
	ATP7B		rs1061472	0.4977	0.4008&0.5358	0.5954	0.4917
			rs1801249	0.5741	0.4008& 0.5399	0.6034	0.5034
	BARD1		rs2070096	0.1611	0.1815&0.2444	0.1839	0.2175
	BCL2		rs2849380	0.1157	0.001&0.0624	0.2097	0.0825
	CYP3A5	CYP3A5*1	rs776746				0.7059
		CYP3A5*3	rs776746				0.7059
	DSCAM		rs9981861	0.2988	0.2063&0.3436	0.4573	0.3421
	ERBB3		rs773123	0.0787	0.002&0.0695	0.1123	0.0663
			rs2229046	0.0749	0.001&0.0481	0.0726	0.0429
	GPX5		rs451774	0.7421	0.501&0.3436	0.2922	0.341
	GSR		rs3594
	HCP5		rs3130907	0.0386	0.004&0.0491	0.0845	0.0342
	HLA-C		rs1049709	0.0635	0.001&0.0327	0.1292	0.0385
	MAP3K1		rs726501	0.0023	0.3026&0.2965	0.0924	0.2968
	MAP3K1		rs16886403	0.0023	0.3254&0.2975	0.0924	0.2992
	MSH5		rs3115672
	MUCL3		rs3094086	0.0386	0.0159&0.0092	0.0964	0.0122
	NRAS		rs1065634	0.0076	0.0159&0.0501	0.0696	0.0548
	PIK3CA		rs2699887	0.031	0.0556&0.1605	0.2286	0.1431
	PPP1R18		rs9262143
	RNF8		rs2284922	0.5582	0.7361&0.5971	0.3588	0.6107
	SCN10A		rs9825762	0.2716	0.0079&0.181	0.2028	0.1528
	SLC31A1		rs7851395	0.5575	0.4663&0.638	0.4264	0.6003
	SLCO1B3		rs4149117	0.3563	0.6974&0.9131	0.8648	0.8895
	TNF		rs1800629	0.1195	0.0585&0.0532	0.1342	0.0508
	VEGFA		rs879825	0.295	0.2004&0.1411	0.0924	0.1461
			rs6900017	0.2912	0.1716& 0.1329	0.0855	0.1404
	XYLT2		rs6504649	0.1989	0.0962&0.3088	0.4006	0.2946
carmellose
carvedilol	ADRB1		rs1801253	0.5703	0.7877 & 0.7342	0.6849	0.7591
	ADRB2		rs1042714	0.8638	0.9266 & 0.8067	0.5905	0.8091
	CYP2D6	*1
		*2	rs1058164	-	-		0.568
		*3	rs1135824				0.001
		*4	rs3892097	0.0605	0.002	0.1859	0.1094
			rs28371703	0.0204	0.001	0.173	0.0894
			rs28371704	0.0204	0.001	0.173	0.0884
			rs1058172				0.0781
		*5	PV00430	-	-	-
		*6	rs5030655	0.0008	0	0.0199
		*10	rs1065852	0.1127	0.5714	0.2018	0.1929
			rs1058164				0.568
caspofungin
cefalexin
cefazolin
cefepime
cefiderocol
cefixime
cefotaxime	SLC22A8		rs11568482		0.0595 & 0.0031		0.0024
ceftaroline
ceftazidime
avibactam
ceftolozane
tazobactam
ceftriaxone	ABCG2		rs13120400	0.0234	0.091	0.2972	0.0989
cefuroxime
cemiplimab
certolizumab pegol	HLA-E		rs1264457	0.5726	0.3433 & 0.544	0.5676	0.4794
	KLRC1		rs7301582	0.5303	0.1438 & 0.1227	0.1978	0.1343
cetirizine
chlorambucil	CXCL12		rs1801157	0.0499	0.2669 & 0.2372	0.2316	0.2231
chloramphenicol
chlorhexidine
chloroquine	SLCO2B1		rs12422149	0.0923	0.3204 & 0.2628	0.0954	0.2544
chlorothiazide	HMGCS2		rs9943291	0.0469	0.0357 & 0.0982	0.0646	0.0954
chloroxylenol
chlorpromazine	CYP1A2	*1F	rs762551	0.562	0.6726 & 0.5348	0.6799	0.5822
		*1J	rs762551	0.562	0.6726 & 0.5348	0.6799	0.5822
		*1K	rs762551	0.562	0.6726 & 0.5348	0.6799	0.5822
		*1L	rs762551	0.562	0.6726 & 0.5348	0.6799	0.5822
		*1M	rs762551	0.562	0.6726 & 0.5348	0.6799	0.5822
		*1N	rs762551	0.562	0.6726 & 0.5348	0.6799	0.5822
		*1P	rs762551	0.562	0.6726 & 0.5348	0.6799	0.5822
		*1Q	rs762551	0.562	0.6726 & 0.5348	0.6799	0.5822
		*1R	rs762551	0.562	0.6726 & 0.5348	0.6799	0.5822
		*1V	rs762551	0.562	0.6726 & 0.5348	0.6799	0.5822
		*1W	rs762551	0.562	0.6726 & 0.5348	0.6799	0.5822
		*17	rs762551	0.562	0.6726 & 0.5348	0.6799	0.5822
		*21	rs762551	0.562	0.6726 & 0.5348	0.6799	0.5822
	DRD2		rs1799732	0.4297	0.8631 & 0.8732	0.9155	0.8797
	EPM2A		rs1415744	0.4213	0.7629 & 0.4376	0.5775	0.4513
chlortalidone	ACE		rs4291	0.6452	0.6458 & 0.638	0.6282	0.6289
	NPPA		rs5065	0.4183	0.0129 & 0.1309	0.1233	0.1131
chlortetracycline
cholera vaccine
ciclesonide
ciclosporin	ABCB1		rs1045642	0.8502	0.6022 & 0.4254	0.4821	0.4092
			rs2032582
			rs2032582
			rs1128503	0.8638	0.373 & 0.4131	0.5845	0.3891
			rs2032582
	CRTC2		rs8450	0.0991	0.2847 & 0.3303	0.2913	0.3089
	CYP3A, CYP3A4		rs2740574	0.2345	0.996 & 0.9601	0.9722	0.9721
	CYP3A4		rs35599367	0.0008	0.0061	0.0497	0.0083
			rs2740574	0.2345	0.996 & 0.9601	0.9722	0.9721
			rs4646437	0.8215	0.1647 & 0.3773	0.0915	0.3397
	CYP3A5		rs776746	-	-	-	0.7059
	CYP3A5	CYP3A5*1					0.7059
		CYP3A5*3					0.7059
	IL10		rs1800872	0.5635	0.3244 & 0.5419	0.7604	0.5654
	POR		rs1057868	0.1702	0.374 & 0.3476	0.2952	0.3548
	TCF7L2		rs7903146	0.2602	0.0228 & 0.2986	0.3171	0.284
	UGT1A8		rs1042597	0.0325	0.506 & 0.2791	0.2495	0.2734
cimetidine	CYP2D6	CYP2D6*4	NOT SIGNIFICANT
		CYP2D6*5
		CYP2D6*68
ciprofloxacin	G6PD		NOT STATED
citalopram	CYP2C19	*1	rs3758581				0.8889
		*2	rs12769205	0.1967	0.3125	0.1451	0.3689
			rs4244285	0.1702	0.3125	0.1451	0.3678
			rs58973490	0.0008	0	0.004	0.0025
		*3	rs4986893	0.0023	0.0556	0	0.0064
		*4	rs12248560	0.2352	0.0149 & 0.136	0.2237	0.1436
cladribine	NT5C1A		rs374150125
			rs201045130
			rs370457585
	RRM1		rs1561876	0.295	0.7669 & 0.9049	0.8837	0.8973
			rs2898950	0.4796	0.9603 & 0.9335	0.9195	0.9388
			rs1042919	0.7965	0.7599 & 0.9264	0.9294	0.9159
	RRM2		rs5030743
			rs1130609	0.9516	0.3393 & 0.5593	0.7326	0.5512
	RRM2B		rs1265138	0.1339	0.3145 & 0.2556	0.0457	0.2208
clarithromycin	VDR		rs7975232	0.6407	0.2907 & 0.59	0.5547	0.5526
			rs2228570	0.8109	0.5823 & 0.7352	0.6223	0.737
clindamycin	HLA-B	HLA-B*51:01
		HLA-B*15:27
clofazimine
clomifene
clomipramine	CYP2C19	*1	rs3758581				0.8889
		*2	rs12769205	0.1967	0.3125	0.1451	0.3689
			rs4244285	0.1702	0.3125	0.1451	0.3678
			rs58973490	0.0008	0	0.004	0.0025
		*3	rs4986893	0.0023	0.0556	0	0.0064
		*17	rs12248560	0.2352	0.0149	0.2237	0.1436
	CYP2D6	*2	rs1058164	-	-		0.568
		*3	rs35742686	0.004	0	0.0189
		*4	rs3892097	0.0605	0.002	0.1859	0.1094
			rs28371703	0.0204	0.001	0.173	0.0894
			rs28371704	0.0204	0.001	0.173	0.0884
			rs1058172				0.0781
		*5	PV00430	-	-	-
		*6	rs5030655	0.0008	0	0.0199
		*10	rs1065852	0.1127	0.5714	0.2018	0.1929
			rs1058164				0.568
		*41	rs28371725	0.0182	0.0377	0.9066
clozepam	T2	T2*6A
clopidogrel	CYP2C19	*1	rs3758581				0.8889
		*2	rs12769205	0.1967	0.3125	0.1451	0.3689
			rs4244285	0.1702	0.3125	0.1451	0.3678
			rs58973490	0.0008	0	0.004	0.0025
		*3	rs4986893	0.0023	0.0556	0	0.0064
		*4	rs12248560	0.2352	0.0149	0.2237	0.1436
		*5	rs3758581				0.8889
			rs56337013
		*6	rs72552267
			rs3758581				0.8889
		*8	rs41291556	0.0008	0	0.003
		*17	rs12248560	0.2352	0.0149	0.2237	0.1436
clotrimazole
clozapine	ABCB1		rs7787082	0.6513	0.4345 & 0.2464	0.1779	0.2281
			rs10248420	0.5446	0.4345 & 0.2444	0.1759	0.2302
			rs1045642	0.8502	0.6022 & 0.4254	0.4821	0.4092
	COMT		rs4680	0.2806	0.2798 & 0.4407	0.5	0.4273
	CYP1A2	CYP1A2*1A	rs2069514	0.3132	0.2808 & 0.0798	0.0199	0.0994
			rs35694136	0.5045	0.5099 & 0.3783	0.0805	0.4172
			rs2069526	0.1233	0.0843 & 0.0685	0.0239	0.0844
			rs12720461			0.003	0.0029
			rs762551	0.562	0.6726 & 0.5348	0.6799	0.5822
			rs17861157				0.0005
			rs35796837		0.004 & 0.0051		0.0073
			rs2472304	0.0333	0.1637& 0.1564	0.5994	0.1636
			rs72547516		0.001	0.001	0.0029
			rs45486893		0.002	0.002	0.0005
			rs2470890		0.002	0.002	0.8341
		CYP1A2*1F	rs762551	0.562	0.6726 & 0.5348	0.6799	0.5822
	DRD1		rs265976	0.5666	0.1855 & 0.1994	0.1928	0.1615
			rs686	0.407	0.8452 & 0.6053	0.5915	0.5818
	DRD2		rs4436578	0.4077	0.5873 & 0.726	0.8698	0.7215
	DRD3		rs6280	0.1815	0.6935 & 0.5798	0.664	0.5609
	DTNBP1		rs742105	0.3094	0.6101 & 0.5624	0.4732	0.5653
	EPM2A		rs1415744	0.4213	0.7629 & 0.4376	0.5775	0.4513
	FAAH		rs324420	0.3676	0.1756 & 0.1953	0.2107	0.1862
	GCG		rs13429709	0.5968	0.7173 & 0.5695	0.2932	0.5482
	GLP1R		rs2268639	0.2587	0.254 & 0.2935	0.3579	0.2925
	HTR3A		rs2276302	0.4584	0.8452 & 0.8384	0.6859	0.8247
	ITIH3		rs2535629	0.7443	0.372 & 0.3538	0.3728	0.3063
	MTHFR		rs1801131	0.1513	0.2192 & 0.4172	0.3131	0.4068
	NFIB		rs28379954	0.0023	0.0327	0.0567	0.0353
	SLC6A3		rs2975226	0.2784	0.1558 & 0.4356	0.5845	0.4177
	TBC1D1		rs9852	0.0068	0.2986 & 0.2239	0.1123	0.2292
	UGT1A1	UGT1A1*1	rs4124874	0.8986	0.3562 & 0.6278	0.4155	0.5738
			rs887829	0.4932	0.13 & 0.4366	0.2922	0.4135
			rs4148323	0.0008	0.1379 & 0.0174	0.007	0.0463
cloxacillin
coagulation factor IX
coagulation factor IX complex
coagulation factor VIII
coal tar
emtricitabine	ABCC2		rs2273897	0.2852	0.0675 & 0.3691	0.3996	0.3272
cobimetinib
codeine	CYP2D6	*1	rs3758581				0.8889
		*2	rs12769205	0.1967	0.3125	0.1451	0.3689
			rs4244285	0.1702	0.3125	0.1451	0.3678
			rs58973490	0.0008	0	0.004	0.0025
		*3	rs4986893	0.0023	0.0556	0	0.0064
		*4	rs12248560	0.2352	0.0149	0.2237	0.1436
		*5	rs3758581				0.8889
			rs56337013
		*6	rs72552267
			rs3758581				0.8889
		*8	rs41291556	0.0008	0	0.003
		*17	rs12248560	0.2352	0.0149	0.2237	0.1436
		*29	rs61736512	0.1097	0	0
			rs59421388	0.1074	0	0
		*36	rs1065852	0.1127	0.5714	0.2018	0.1929
			rs1135822
			rs1135823	0	0	0.001
		*40	rs72549356	0.0091	0	0
		*41	rs28371725	0.0182	0.0377	0.9066
		*xN	-	-	-	-
colchicine	G6PD	G6PD Canton, Taiwan-Hakka, Gifu-like, Agrigento-like
	CYP2D6	CYP2D6*1	rs3758581
		CYP2D6*4	rs12248560	0.2352	0.0149	0.2237	0.1436
colecalciferol
colistin (injection)
compound sodium lactate solution
condoms
copper-containing intrauterine device
crizotinib	ABCB1		rs1128503	NOT SIGNIFICANT
			rs1045642
			rs2032582
cryoprecipitate (not pathogen-reduced)
cryoprecipitate (pathogen-reduced)
cyanocobalamin	MTHFR		rs1801131	0.1513	0.2192 & 0.4172	0.3131	0.4068
cyclizine
cyclopentolate
cycloserine
cytarabine	ABCB1		rs2032582
	ABCB1		rs1045642	0.8502	0.6022 & 0.4254	0.4821	0.4092
	ABCB1		rs1128503	0.8638	0.373 & 0.4131	0.5845	0.3891
	BMP7		rs79085477	0.0582	0.0685 & 0.0348	0.008	0.0458
	CDA		rs532545	0.059	0.1171 & 0.2219	0.3032	0.1864
	CDA		rs3215400	0.6467	0.4335 & 0.544	0.5527	0.4878
	CDA		rs2072671	0.0673	0.122 & 0.2301	0.3141	0.1885
	CDA		rs602950	0.0651	0.122 & 0.2219	0.3032	0.1895
	CDA		rs532545	0.059	0.1171 & 0.2219	0.3032	0.1864
	CDA		rs60369023
	CYP2E1		rs2515641				0.166
	CYP2E1		rs2070673	0.2398	0.5407 & 0.6186	0.8161	0.6396
	DCK		rs80143932	0.0159	0.1577 & 0.0532	0.0109	0.0526
	DCK		rs2306744	0.0166	0.1577 & 0.0521	0.0109	0.0515
	DOK5		rs117532069
	DROSHA		rs639174	0.5688	0.6944 & 0.3364	0.2744	0.3448
	GATA3		rs3824662	0.0764	0.2688 & 0.1656	0.1928	0.1704
	LINC00251		rs141059755			0.001	0.0005
	NT5C3A		rs3750117	0.8139	0.4613 & 0.6012	0.7087	0.5947
	RRM1		rs1561876	0.295	0.7669 & 0.9049	0.8837	0.8973
	RRM1		rs2898950	0.4796	0.9603 & 0.9335	0.9195	0.9388
	RRM1		rs1042919	0.7965	0.7599 & 0.9264	0.9294	0.9159
	RRM2		rs5030743
	RRM2		rs1130609	0.9516	0.3393 & 0.5593	0.7326	0.5512
	RRM2B		rs1265138	0.1339	0.3145 & 0.2556	0.0457	0.2208
	SLC22A12		rs11231825	0.0953	0.2212 & 0.5869	0.7058	0.5517
	SLCO1B1		rs4149056	0.0136	0.123 & 0.0429	0.161	0.0513
	SLCO1B1		rs2291075	0.5598	0.5109 & 0.2014	0.3966	0.2088
	SULT2B1		rs2302948	0.1914	0.0883 & 0.1411	0.2406	0.1473
dabigatran	ABCB1		rs1045642	0.8502	0.6022 & 0.4254	0.4821	0.4092
	CES1		rs2244613
			rs71647871				0.0058
	CYP3A5	CYP3A5*1	rs776746				0.7059
		CYP3A5*3	rs776746				0.7059
dabrafenib	BRAF		rs113488022
			rs113488022
	HLA-DRB1	HLA-DRB1*07:01
dacarbazine	EPM2AIP1		rs1800734	0.1528	0.5476 & 0.3865	0.2654	0.3759
daclatasvir	IFNL3		rs12979860	0.6694	0.0804 & 0.2331	0.3091	0.208
	IFNL4		rs12979860	0.6694	0.0804 & 0.2331	0.3091	0.208
sofosbuvir	HINT1		rs7728773	0.5136	0.2073 & 0.2689	0.2346	0.2515
	IFNL3		rs12979860	0.6694	0.0804 & 0.2331	0.3091	0.208
	IFNL3, IFNL4		rs8099917	0.0424	0.0764 & 0.1667	0.168	0.1453
dactinomycin	CYP2B6		rs2279343				0.3997
	MTR		rs1805087	0.2844	0.1052 & 0.3211	0.173	0.2995
	MTHFR		rs1801133	0.09	0.2956 & 0.1186	0.3648	0.1449
dalteparin
dapagliflozin
dapsone	G6PD			LEVEL 4
daptomycin	ABCB1		rs1045642	0.8502	0.6022 & 0.4254	0.4821	0.4092
daratumumab
darbepoetin alfa
daruvir	SLCO3A1		rs4294800
			rs8027174
dasabuvir
dasatinib	ABL1		rs121913459
daunorubicin	ABCB1		rs2032582
	BMP7		rs79085477	0.0582	0.0685 & 0.0348	0.008	0.0458
	DOK5		rs117532069
	DROSHA		rs639174	0.5688	0.6944 & 0.3364	0.2744	0.3448
	GATA3		rs3824662	0.0764	0.2688 & 0.1656	0.1928	0.1704
	LINC00251		rs141059755			0.001	0.0005
	NOS3		rs1799983	0.9297	0.87 & 0.8323	0.6561	0.8177
	NRP2		rs10932125	0.2352	0.372 & 0.2587	0.4712	0.2741
	PNPLA3		rs738409	0.118	0.3502 & 0.2464	0.2256	0.2412
	RARG		rs2229774	0.0991	0.004 & 0.2157	0.0636	0.2141
	SLCO1B1		rs2291075	0.5598	0.5109 & 0.2014	0.3966	0.2088
deferasirox	ABCC2		rs8187710	0.1619	0.0174	0.0706	0.0186
			rs2273697	0.1891	0.0962 & 0.2781	0.2038	0.269
			rs717620	0.031	0.2173 & 0.0951	0.2068	0.122
	ABCG2		rs13120400	0.0234	0.091	0.2972	0.0989
	CYP1A1		rs2606345	0.0499	0.0486 & 0.3344	0.663	0.3176
	CYP1A2		rs2470890				0.8341
			rs762551	0.562	0.6726&0.5348	0.6799	0.5822
	CYP24A1		rs2585428	0.472	0.3899 & 0.3579	0.4712	0.3635
			rs2248359	0.6498	0.38 & 0.3967	0.4066	0.3863
			rs927650	0.789	0.7153 & 0.7106	0.5398	0.6947
	CYP27B1		rs10877012	0.0794	0.6429 & 0.5061	0.3171	0.4888
	GC		rs7041	0.0938	0.2996 & 0.5368	0.5835	0.5200
	UGT1A1		rs4124874	0.8986	0.3562 & 0.6278	0.4155	0.5738
	UGT1A3		rs1983023	0.7315	0.126 & 0.4417	0.3479	0.424
			rs3806596	0.9002	0.3571 & 0.6421	0.4155	0.594
	VDR		rs731236	0.2852	0.0675 & 0.3691	0.3996	0.3272
			rs1544410	0.2716	0.0645 & 0.4847	0.4036	0.4390
deferiprone	UGT1A6		rs6759892	0.3767	0.2242 & 0.4765	0.3827	0.4946
			rs2070959	0.239	0.1964 & 0.4182	0.3101	0.442
			rs6759892	0.3767	0.2242 & 0.4765	0.3827	0.4946
			rs2070959	0.239	0.1964 & 0.4182	0.3101	0.442
			rs6759892	0.3767	0.2242 & 0.4765	0.3827	0.4946
deferoxamine
delafloxacin
delamanid
dengue vaccine
desmopressin	F8
dexamethasone	ABCB1		rs2032582
			rs1045642	0.8502	0.6022 & 0.4254	0.4821	0.4092
			rs2229109	0.003	0.0092	0.0328	0.0093
	BMP7		rs79085477	0.0582	0.0685 & 0.0348	0.008	0.0458
	CTNNB1		rs4135385	0.0113	0.5308 & 0.1881	0.2366	0.2088
	DOK5		rs117532069
	GATA3		rs3824662	0.0764	0.2688 & 0.1656	0.1928	0.1704
	LINC00251		rs141059755			0.001	0.0005
	PYGL		rs7142143
	SERPINE1		rs6092	0.0023	0.0972 & 0.1043	0.0984	0.089
	BCL2L11		rs724710	0.8011	0.8502 & 0.5429	0.668	0.5674
			rs2241843	0.8563	0.5704 & 0.2843	0.5388	0.274
dextran 40
dextran 70
diaphragms
diazepam	CYP2C19		rs4244285	0.1702	0.3125	0.1451	0.3678
			rs12248560	0.2352	0.0149	0.2237	0.1436
			rs4244285	0.1702	0.3125	0.1451	0.3678
		*1	rs3758581				0.8889
		*2	rs12769205	0.1967	0.3125	0.1451	0.3689
			rs4244285	0.1702	0.3125	0.1451	0.3678
			rs58973490	0.0008	0	0.004	0.0025
		*3	rs4986893	0.0023	0.0556	0	0.0064
			rs12248560	0.2352	0.0149	0.2237	0.1436
	CYP3A, CYP3A4		rs35599367	0.0008	0.0061	0.0497	0.0083
	ABCB1		rs1128503	0.8638	0.373 & 0.4131	0.5845	0.3891
diazoxide
didanosine	NT5C2		rs11598702	0.1846	0.2341 & 0.2372	0.3529	0.2488
			rs11191561	0.1203	0.1498 & 0.1493	0.1521	0.1401
	XDH		rs1429376	0.7867	0.8284 & 0.7372	0.7624	0.7678
			rs1594160	0.7723	0.8423 & 0.7198	0.7376	0.7563
diethylcarbamazine
digitoxin
digoxin	ABCB1		rs1045642	0.8502	0.6022 & 0.4254	0.4821	0.4092
			rs2032582
			rs1128503	0.8638	0.373 & 0.4131	0.5845	0.3891
	ADRB1		rs1801253	0.5703	0.7877 & 0.7342	0.6849	0.7591
	ADRB2		rs1042713	0.5204	0.5486 & 0.4458	0.3857	0.4688
	NOS1AP		rs10494366	0.3154	0.3393 & 0.2965	0.6392	0.335
	NOS3		rs1799983	0.9297	0.87 & 0.8323	0.6561	0.8177
dihydroartemisinin + piperaquine phosphate
dihydroergocryptine mesylate
diloxanide
dimercaprol	G6PD	G6PD A- 202A_376G
diphtheria antitoxin
diphtheria vaccine
diphtheria-pertussis-tetanus vaccine	TLR4		rs4986790	0.0711	0.1258	0.0567	0.1152
			rs2770150	0.1059	0.001 & 0.228	0.2505	0.1937
diphtheria-tetanus vaccine
docetaxel	ABCC2		rs12762549	0.3971	0.5635 & 0.5276	0.493	0.5575
	ABCC6		rs2238472	0.0673	0.125 & 0.1871	0.3012	0.1837
	ACSS2		rs17309872	0.0424	0.0754 & 0.044	0.0596	0.0562
	AKR1C3		rs1937840	0.4561	0.8611 & 0.6769	0.4056	0.7149
	ATP7A		rs2227291	0.337	0.3194 & 0.3538	0.2167	0.3607
	BARD1		rs2070096	0.1611	0.1815 & 0.2444	0.1839	0.2175
	BCL2		rs2849380	0.1157	0.001&0.0624	0.2097	0.0825
	CASP7		rs4353229	0.1346	0.4157 & 0.2342	0.2545	0.241
			rs12415607	0.1558	0.4087 & 0.3088	0.2416	0.2974
			rs2227310
			rs7921977	0.9924	0.8224 & 0.863	0.8151	0.8569
	CHST3		rs4148943	0.407	0.1121 & 0.2648	0.4722	0.2722
			rs4148950	0.2458	0.1012 & 0.2628	0.4662	0.2715
			rs4148947	0.2413	0.1091 & 0.2628	0.4662	0.2707
			rs4148945	0.0658	0.1002 & 0.2628	0.4652	0.2713
			rs1871450	0.2451	0.1012 & 0.2628	0.4662	0.2719
			rs12418	0.2466	0.1012 & 0.2628	0.4662	0.2695
			rs730720
	CYP1A1		rs1048943	0.0068	0.252 & 0.1268	0.0348	0.1249
	CYP3A4		rs2740574	0.2345	0.996 & 0.9601	0.9722	0.9721
	CYP4B1		rs4646487	0.2027	0.2123 & 0.2301	0.1372	0.2473
	EPHX1		rs2234922	0.3533	0.1181 & 0.2342	0.164	0.2217
	ERBB2		rs1136201	0.0098	0.124 & 0.1309	0.2455	0.1428
	ERBB3		rs773123	0.0787	0.002 & 0.0695	0.1123	0.0663
			rs2229046	0.0749	0.001 & 0.0481	0.0726	0.0429
	ERCC1		rs3212986	0.2912	0.2986 & 0.3006	0.2505	0.3291
			rs11615	0.9629	0.7381 & 0.5399	0.3777	0.5829
	HNF4A		rs2273618	0.503	0.3304 & 0.5941	0.5954	0.5834
	HNF4A		rs3746574	0.3858	0.2897 & 0.3753	0.502	0.3651
	HNF4A		rs6130615	0.5038	0.5903 & 0.3057	0.1173	0.3382
	MAP3K1		rs726501	0.0023	0.3026&0.2965	0.0924	0.2968
	MDM4		rs1563828	0.1891	0.7024 & 0.5941	0.6789	0.5991
	T2		rs1799931	0.0287	0.1796 & 0.0685	0.0229	0.0753
	NR1I2		rs3814058	0.5182	0.4722 & 0.2883	0.169	0.2864
	NR1I2		rs3732359	0.3056	0.4117 & 0.5654	0.7972	0.5774
	NR1I2		rs3732360	0.2988	0.4107 & 0.5501	0.7724	0.5682
	NR1I3		rs10538494
	NR1I3		rs75114882	0.1354	0.2272 & 0.1851	0.167	0.1890
docusate sodium
dolasetron	NOS1AP		rs10494366	0.3154	0.3393 & 0.2965	0.6392	0.335
dolutegravir	ABCG2		rs2231142	0.0129	0.2907 & 0.0971	0.0944	0.1153
dolutegravir + lamivudine + tenofovir	NR1I2		rs2472677	0.3654	0.623 & 0.5736	0.66	0.5451
donepezil	UGT1A1	*1	rs887829	0.4932	0.13 & 0.4366	0.2982	0.4135
			rs4124874	0.8986	0.3562& 0.6278	0.4155	0.5738
			rs4148323	0.0008	0.1379 & 0.0174	0.007	0.0463
		*6	rs4148323	0.0008	0.1379 & 0.0174	0.007	0.0463
		*28	rs3064744
dopamine
doxycycline	G6PD	G6PD A- 202A_376G
durvalumab
edoxaban	SLCO1B1		rs4149057	0.1445	0.2431 & 0.453	0.6074	0.4702
			rs999278	0.0809	0.2431 & 0.4233	0.4632	0.4384
			rs2306283	0.8177	0.7619 & 0.547	0.4026	0.5209
			rs4149056	0.0136	0.0429 & 0.123	0.161	0.0513
	CYP3A5		rs776746	-	-	-	0.7059
	ABCB1		rs3842	0.1641	0.2956 & 0.1789	0.1392	0.1903
			rs1045642	0.8502	0.6022 & 0.4254	0.4821	0.4092
	CES1		rs2244613
	APOB		rs13306198	-	0.0675 & 0.001	-	0.0063
efavirenz	CYP2B6		rs3745274	0.3744	0.2153 & 0.3814	0.2356	0.3731
emtricitabine	ABCC2		rs2273897	0.6725	0.4554 & 0.4489	0.4185	0.4360
tenofovir	ABCC2		rs17222723	0.056	0.0174	0.0696	0.0180
			rs717620	0.031	0.2173 & 0.0951	0.2068	0.122
	ABCC10		rs9349256
	ABCC4		rs3742106	0.3124	0.504 & 0.4969	0.3827	0.4937
			rs1059751	0.2837	0.4881 & 0.4734	0.4821	0.4643
			rs1751034	0.7337	0.7847 & 0.8978	0.8111	0.9028
lamivudine	ABCC1		rs212091
			rs1045642	0.8502	0.6022 & 0.4254	0.4821	0.4092
	CYP2B6		rs2279343				0.3997
eflornithine
elbasvir	IFNL3
grazoprevir	IFNL3
empagliflozin	SLC5A2		rs3813008	NOT SIGNIFICANT
			rs3116149
			rs9924771
			rs3116150
			rs11646054
emtricitabine	ABCC2		rs2273897	0.6725	0.4554 & 0.4489	0.4185	0.4360
rilpivirine	CYP2C19		rs4244285	NOT SIGNIFICANT
	CYP3A5		rs776746
	CYP3A4		rs35599367
tenofovir alafemide	CYP3A4		rs35599367	0.0008	0.0061	0.0497	0.0083
tenofovir disoproxil fumarate	SLC28A2		rs11854484	0.1059	0.1052 & 0.4018	0.6123	0.3784
	CYP27B1		rs4646536	0.2436	0.6458 & 0.5767	0.3191	0.5565
	ABCC2		rs717620	0.031	0.2173 & 0.0951	0.2068	0.122
	CYP24A1		rs2248359	0.6498	0.38 & 0.3967	0.4066	0.3863
elapril	ACE		rs1799752
	ADRB2		rs1042714	0.8638	0.9266 & 0.8067	0.5905	0.8091
	BDKRB2		rs1799722	0.2837	0.4732 & 0.3845	0.4185	0.4139
	CES1		rs71647871				0.0058
	NOS3		rs2070744	0.8616	0.879 & 0.7454	0.5616	0.7576
	NR3C2		rs5522	0.9274	0.8542 & 0.9049	0.9155	0.9079
	SLCO1B1		rs4149056	0.0136	0.0429 & 0.123	0.161	0.0513
	VEGFA		rs699947	0.8351	0.7183 & 0.6033	0.505	0.5643
encorafenib	HRAS, KRAS, NRAS
enoxaparin
entecavir
enzalutamide
ephedrine	ADRB2		rs1042713
epinephrine	CYB5R3, G6PD
epoetin alfa	HFE		rs1799945	0.0113	0.0288 & 0.0706	0.172	0.0727
			rs1800562	0.0023	0.002	0.0427	0.0005
epoetin beta
epoetin theta
equine rabies immunoglobulin
eravacycline
ergocalciferol
ergometrine
erlotinib	EGFR		rs121434569
erythromycin	ABCC2		rs717620	0.031	0.2173 & 0.0951	0.2068	0.122
erythropoiesis-stimulating agents
escitalopram	CYP2C19	*1	rs3758581				0.8889
		*2	rs12769205	0.1967	0.3125	0.1451	0.3689
			rs4244285	0.1702	0.3125	0.1451	0.3678
			rs58973490	0.0008	0	0.004	0.0025
		*3	rs4986893	0.0023	0.0556	0	0.0064
		*17	rs12248560	0.2352	0.0149 & 0.136	0.2237	0.1436
estradiol			rs11849538	0.3828	0.2341 & 0.2311	0.159	0.2186
estradiol cypiote
medroxyprogesterone acetate	VDR		rs1544410	0.2716	0.0645 & 0.4847	0.4036	0.4390
etanercept	TNF		rs1800629	0.1195	0.0585&0.0532	0.1342	0.0508
ethambutol	T2		rs4646244	0.2375	0.2579 & 0.3466	0.2843	0.3393
	T2		rs1041983	0.4682	0.4395 & 0.4284	0.3052	0.4307
	TNF		rs1800629	0.1195	0.0585 & 0.0532	0.1342	0.0508
	CYP2B6	*1	rs34223104	0.0363	0.002 & 0.0184	0.0089	0.0200
			rs34883432		0.001 & 0.001	0.007	0.0005
			rs8192709	0.0416	0.0466 & 0.044	0.0626	0.0386
			rs35303484	0.0008	0.001	0.004	0.0024
			rs12721655	0.0015	0.001	0.001	0.001
			rs35773040			0.002	0.0015
			rs3745274	0.3744	0.2153 & 0.3814	0.2356	0.3731
			rs36079186	0.0023	0.001		0.0029
			rs45482602	0.0008	0.002	0.001	0.0035
			rs2279343				0.3997
			rs35979566	0.0008		0.005	0.0005
			rs3211371	0.0113	0.003 & 0.089	0.1123	0.0775
	CYP2B6	*6	rs3745274	0.3744	0.2153 & 0.3814	0.2356	0.3731
	CYP2C19		rs4986893	0.0023	0.0556 & 0.0123		0.0064
	CYP2C9		rs9332096	0.1899	0.0536 & 0.0112	0.001	0.0073
isoniazid	T2	*4	rs1801280	0.292	0.0377 & 0.3466	0.4493	0.3309
			rs1799929	0.2375	0.0367 & 0.3211	0.4354	0.3052
			rs1208	0.6051	0.9603 & 0.637	0.5616	0.6473
			rs1799930	0.2375	0.256 & 0.3599	0.2823	0.3563
			rs1041983	0.4682	0.4395 & 0.4284	0.3052	0.4307
			rs56393504	0.034	0.001	0.001	0.0005
			rs79050330	0.0045	0.0031		0.0015
			rs1799931	0.0287	0.1796 & 0.0685	0.0229	0.0753
			rs72554617		0.001		0.0005
			rs1805158				0.0024
		*5	rs180128	0.6392	9444 & 0.8108	0.6859	0.8207
		*5A	rs1801280	0.292	0.0377 & 0.3466	0.4493	0.3309
			rs1799929	0.2375	0.0367 & 0.3211	0.4354	0.3052
		*6	rs1799930	0.2375	0.256 & 0.3599	0.2823	0.3563
		*7	rs1799931	0.0287	0.1796 & 0.0685	0.0229	0.0753
		*12A	rs1208	0.6051	0.9603 & 0.637	0.5616	0.6473
		*4	rs1801280	0.292	0.037 & 0.3466	0.4493	0.3309
			rs1799929	0.2375	0.0367 & 0.3211	0.4354	0.3052
			rs1208	0.6051	0.9603 & 0.637	0.5616	0.6473
			rs1799930	0.2375	0.256 & 0.3599	0.2823	0.3563
			rs1041983	0.4682	0.4395 & 0.4284	0.3052	0.4307
			rs56393504	0.034	0.001	0.001	0.0005
			rs79050330	0.0045	0.0031		0.0015
			rs1799931	0.0287	0.1796 & 0.0685	0.0229	0.0753
			rs72554617		0.001		0.0005
			rs1805158				0.0024
		*5	rs180128	0.6392	9444 & 0.8108	0.6859	0.8207
		*5A	rs1801280	0.292	0.0377 & 0.3466	0.4493	0.3309
			rs1799929	0.2375	0.0367 & 0.3211	0.4354	0.3052
		*6	rs1799930	0.2375	0.256 & 0.3599	0.2823	0.3563
		T2*6J	rs1799930	0.2375	0.256 & 0.3599	0.2823	0.3563
			rs1041983	0.4682	0.4395 & 0.4284	0.3052	0.4307
			rs1799931	0.0287	0.1796 & 0.0685	0.0229	0.0753
		T2*6O	rs1799930	0.2375	0.256 & 0.3599	0.2823	0.3563
			rs1041983	0.4682	0.4395 & 0.4284	0.3052	0.4307
			rs56393504	0.034	0.001	0.001	0.0005
		*7	rs1799931	0.0287	0.1796 & 0.0685	0.0229	0.0753
		T2*7G	rs1041983	0.4682	0.4395 & 0.4284	0.3052	0.4307
		*12A	rs1799931	0.0287	0.1796 & 0.0685	0.0229	0.0753
ether
ethinylestradiol	F5, PROC, PROS1, SERPINC1	Annotation of HCSC Label for ethinyl estradiol / norelgestromin and F2, F5, MTHFR, PROC, PROS1, SERPINC1
etonogestrel	CYP3A7	CYP3A7*1A, CYP3A7*1C
	PGR		rs537681
	NR1I2		rs2461817
levonorgestrel	CYP2B6		rs4803419	0.0825	0.4355 & 0.3415	0.3201	0.3372
			rs3745274	0.3744	0.2153 & 0.3814	0.2356	0.3731
	ADAMTS10		rs7255721				0.0626
	TP53		rs1042522	0.3313	0.5863 & 0.5082	0.7147	0.5259
ethiomide
ethosuximide	CAC1I		rs3747178	0.0545	0.7272 & 0.274	0.3429	0.3048
	CAC1H		rs61734410	0.2368	0.8383 & 0.4274	0.3002	0.4433
etonogestrel-releasing implant
etoposide	GSTP1		rs1695	0.4803	0.1786 & 0.2945	0.331	0.2790
everolimus	ABCB1		rs1045642	0.8502	0.6022 & 0.4254	0.4821	0.4092
	FGFR4		rs351855	0.1097	0.4633 & 0.3855	0.2942	0.3637
	MTOR		rs2024627	0.3343	0.9187 & 0.8681	0.7237	0.8428
	RPTOR		rs9906827	0.2829	0.5694 & 0.4356	0.4851	0.4421
	PIK3R1		rs10515074	0.1982	0.1706 & 0.2515	0.2087	0.2439
fentanyl	CYP3A4		rs2242480	0.8502	0.2679 & 0.3712	0.0815	0.3405
ferrous salt
folic acid	MTHFR		rs1801131	0.1513	0.2192 & 0.4172	0.3131	0.4068
			rs1801133	0.09	0.2956 & 0.1186	0.3648	0.1449
	MTR		rs1805087	0.2844	0.1052 & 0.3211	0.173	0.2995
	MTRR		rs1801394	0.2458	0.2629 & 0.5245	0.5229	0.48
	TLR4		rs4986790	0.0711	0.1258	0.0567	0.1152
fexinidazole
fexofedine	ABCB1		rs1045642	0.8502	0.6022 & 0.4254	0.4821	0.4092
	SLCO2B1		rs2306168	0.3737	0.2609 & 0.0593	0.0199	0.0833
fifth generation cephalosporins
filgrastim
fingolimod
flomoxef
flucozole	CYP2C19	*1	rs3758581				0.8889
		CYP2C19*14	rs3758581				0.8889
		CYP2C19*11	rs58973490	0.0008		0.004	0.0025
		CYP2C19*13	rs3758581				0.8889
			rs17878459	0.0038		0.0358	0.0044
	CYP3A5		rs776746				0.7059
flucytosine	DPYD
fludarabine	CXCL12		rs1801157	0.0499	0.2669 & 0.2372	0.2316	0.2231
	CYP2E1		rs2070673	0.2398	0.5407 & 0.6186	0.8161	0.6396
			rs2515641	-	-	-	0.166
	SLC22A12		rs11231825	0.0953	0.2212 & 0.5869	0.7058	0.5517
	SLCO1B1		rs4149056	0.0136	0.0429 & 0.123	0.161	0.0513
	SULT2B1		rs2302948	0.1914	0.0883 & 0.1411	0.2406	0.1473
fludrocortisone
flunisolide	TBXT		rs2305089	0.2042	0.3423 & 0.4928	0.495	0.5049
fluorescein
fluoride
fluorouracil	DPYD		rs2297595	0.031	0.0179&0.0613	0.1193	0.0709
			rs56038477	0.0008	0.0194	0.0239	0.0137
			rs1801158	0.0023	0.0051	0.0308	0.0073
			rs115232898
			rs1801160	0.0242	0.0149&0.0869	0.0497	0.0884
			rs148994843
			rs59086055
			rs75017182	0.0008	0.0194	0.0239	0.0137
			rs56005131
			rs67376798
fluoxetine	ABCB1		rs2032582
			rs4148739	0.2035	0.0694&0.18	0.1342	0.1506
			rs28401781	0.2231	0.0694&0.1636	0.1352	0.1386
	CRHR1		rs242941	0.3691	0.9177&0.7853	0.7177	0.7769
	FKBP5		rs4713916	0.9425	0.7937&0.6646	0.6829	0.6885
	GSK3B		rs334558	0.941	0.6468&0.545	0.329	0.54
	HTR1A		rs6295	0.4304	0.7966&0.5675	0.4583	0.5585
	HTR1B		rs9361233	0.0673	0.1161&0.4325	0.4652	0.3932
	REEP5		rs153549	0.9425	0.3562&0.4632	0.5258	0.4145
			rs153560	0.9614	0.3641&0.6104	0.6282	0.5418
	SERPINE1		rs2227631	0.7534	0.6071&0.5082	0.4056	0.5029
			rs1799889
	SLC6A4		rs57098334
	SRP19		rs495794	0.2708	0.6587&0.7331	0.6581	0.7376
fluphezine	CYP1A2		rs762551	0.562	0.6726&0.5348	0.6799	0.5822
flutamide	G6PD		FDA BIOMARKER
fluticasone
formoterol	IL10		rs3024498	0.1006	0.002 & 0.0808	0.2256	0.0990
	IL17A		rs3819024	0.2549	0.5069 & 0.362	0.3817	0.3909
fluticasone furoate
vilanterol		CYP2D6	Annotation of Swissmedic Label for vilanterol and CYP2D6
fluvastatin	CYPC29	*1	rs72558189		0.001 & 0.204		0.0180
			rs200965026		0.001		0.0015
			rs199523631			0.001	0.0015
			rs1799853	0.0083	0.001 & 0.0348	0.1243	0.0307
			rs17847037	0.0008			0.0010
			rs7900194	0.053	0.001	0.002	0.0005
			rs2256871	0.0817		0.01	0.0005
			rs28371685	0.0242	0.001	0.002	0.0029
			rs1057910	0.0023	0.0337 & 0.1094	0.0726	0.1093
		*2	rs1799853	0.0083	0.001 & 0.0348	0.1243	0.0307
		*3	rs1057910	0.0023	0.0337 & 0.1094	0.0726	0.1093
	SLCO1B1	*1	rs139257324				0.0005
			rs2306283	0.8177	0.7619 & 0.547	0.4026	0.5209
			rs11045819	0.0598	0.003& 0.0297	0.1441	0.0298
			rs4149056	0.0136	0.123 & 0.0429	0.161	0.0513
			rs11045852	0.0272	0.044		0.0451
			rs34671512	0.0651	0.005 & 0.0491	0.0517	0.0523
		*5	rs4149056	0.0136	0.123 & 0.0429	0.161	0.0513
		*15	rs2306283	0.8177	0.7619 & 0.547	0.4026	0.5209
			rs4149056	0.0136	0.123 & 0.0429	0.161	0.0513
fluvoxamine	CYP2D6	*1	rs267608313				0.0005
			rs28371696	0.0234	0.0112	0.002	0.0074
			rs138100349			0.003	0.0005
			rs1065852	0.1127	0.5714 & 0.1646	0.2018	0.1929
			rs267608276		0.002		0.0005
			rs28371703	0.0204	0.001 & 0.0808	0.173	0.0894
			rs28371704	0.0204	0.001 & 0.0808	0.173	0.0884
			rs535642512		0.0092		0.0084
			rs374616348				0.0005
			rs781457579				0.0005
			rs61736512
			rs1058164				0.5680
			rs1135824				0.0010
			rs1135825				0.0010
			rs1135826				0.001
			rs3892097	0.0605	0.002 & 0.1094	0.1859	0.1094
		*2	rs1058164				0.568
		*4	rs3892097	0.0605	0.002 & 0.1094	0.1859	0.1094
		*4	rs28371703	0.0204	0.001 & 0.0808	0.173	0.0894
		*4	rs28371704	0.0204	0.001 & 0.0808	0.173	0.0884
		*4	rs1058172				0.0781
		*6	rs1135840				0.5646
		*10	rs1065852	0.1127	0.5714 & 0.1646	0.2018	0.1929
		*10	rs1058164				0.568
		*14	rs1058164				0.568
		*14	rs16947				0.3740
		*14	rs1135840				0.5646
folic acid	MTHFR		rs1801131	0.1513	0.2192 & 0.4172	0.3131	0.4068
			rs1801133	0.09	0.2956 & 0.1186	0.3648	0.1449
	MTR		rs1805087	0.2844	0.1052 & 0.3211	0.173	0.2995
	MTRR		rs1801394	0.2458	0.2629 & 0.5245	0.5229	0.4800
	TLR4		rs4986790	0.0711	0.1258	0.0567	0.1152
fomepizole
fosfomycin (injection)
fourth generation cephalosporins
fresh-frozen plasma
fulvestrant	CYP2C9	*2	rs1799853	0.0083	0.001	0.1243	0.0307
		*3	rs1057910	0.0023	0.0337	0.0726	0.1093
		*4	rs56165452
		*5	rs28371686	0.0166	0	0
		*6	rs9332131	0.0083	0	0
		*8	rs7900194	0.053	0	0.002	0.0005
		*9	rs2256871	0.0817		0.001	0.0005
		*10	rs9332130
		*11	rs28371685	0.0242	0	0.002	0.0029
		*12	rs9332239
		*13	rs72558187	0	0.003	0
		*15	rs72558189	0	0.001	0	0.018
		*25	rs1304490498
		*27	rs7900194	0.053	0.001	0.002	0.0005
furosemide	ABCC4		rs17268282	0.0371	0.003 & 0.0317	0.0755	0.0269
	ACE		rs1799752
	ADD1		rs4961	0.0492	0.4524 & 0.2004	0.2048	0.2135
	GNB3		rs5443	0.8192	0.503 & 0.3098	0.3072	0.3004
	NPPA-AS1		rs5065	0.4183	0.0129 & 0.1309	0.1233	0.1131
	SLC12A3		rs1529927	1	1 & 0.999	0.9612	0.9971
gabapentin	SLC7A5		rs4240803	0.3472	0.6677 & 0.4867	0.341	0.4888
gallamine
gatifloxacin
gefitinib	EGFR		rs121434568
gemcitabine	CASP7		rs4353229	0.1346	0.4157 & 0.2342	0.2545	0.241
	C6orf15		rs2233980
	CASP7		rs12415607	0.1558	0.4087 & 0.3088	0.2416	0.2974
	NRAS		rs1065634	0.0076	0.0159&0.0501	0.0696	0.0548
	CDA		rs471760	0.0817	0.123 & 0.2035	0.3012	0.178
	CMPK1		rs11211524	0.4592	0.5526 & 0.2556	0.166	0.2801
	NT5C3A		rs3750117	0.8139	0.4613 & 0.6012	0.7087	0.5947
	SLC29A1		rs760370	0.2625	0.2986 & 0.1973	0.3976	0.1927
	SLC28A1		rs12148896	0.4743	0.7044 & 0.6759	0.5	0.6597
gentamicin	MT-ND1, MT-RNR1		rs267606617
	MT-RNR1		rs267606618
			rs267606619
glass ionomer cement
glatiramer acetate
glecaprevir
pibrentasvir
glibenclamide
gliclazide	KCNJ11		rs5219	0.9766	0.6617 & 0.6043	0.6471	0.6237
glucagon
glucose	RABEP1		rs1000940	0.23	0.6012 & 0.4673	0.3489	0.4762
	COMT		rs4680	0.2806	0.2798 & 0.4407	0.5	0.4273
	CRTC2		rs8450	0.0991	0.2847 & 0.3303	0.2913	0.3089
	SLCO1B1		rs4149056	0.0136	0.0429 & 0.123	0.161	0.0513
Sodium chloride	G6PD		Ex FDA BIOMARKER
glutaral
glyceryl trinitrate
glycopyrronium
golimumab	TNF		rs1800629	0.1195	0.0585&0.0532	0.1342	0.0508
goserelin	SLCO1B1		rs4149056	0.0136	0.0429 & 0.123	0.161	0.0513
granisetron	ABCB1		rs1045642	0.8502	0.6022 & 0.4254	0.4821	0.4092
griseofulvin	CYP1A1	CYP1A1*1	rs1799814	0.003	0.0092	0.0338	0.0205
			rs1048943	0.0068	0.252 & 0.1268	0.0348	0.1249
			rs28399430				0.0005
			rs4646903	0.2345	0.4296 & 0.3395	0.1074	0.3750
			rs4646422		0.1151 & 0.0051		0.018
		CYP1A1*2A	rs4646903	0.2345	0.4296 & 0.3395	0.1074	0.375
	CYP3A5	CYP3A5*1	rs776746				0.7059
		CYP3A5*3	rs776746				0.7059
	ERCC1		rs3212986	0.2912	0.2986 & 0.3006	0.2505	0.3291
	NOS1AP		rs10494366	0.3154	0.3393 & 0.2965	0.6392	0.335
haemophilus influenzae type b vaccine
haloperidol	CYP2D6	CYP2D6*2	rs1058164				0.5680
			rs16947				0.374
			rs1135840				0.5646
		*4	rs3892097	0.0605	0.002 & 0.1094	0.1859	0.1094
			rs28371703	0.0204	0.001 & 0.0808	0.173	0.0894
			rs28371704	0.0204	0.001 & 0.0808	0.173	0.0884
			rs1058172				0.0781
		*10	rs1065852	0.1127	0.5714 & 0.1646	0.2018	0.1929
			rs1058164				0.5680
		*17	rs1058164				0.568
			rs16947				0.374
			rs1135840				0.5646
haloperidol decanoate
halothane	RYR1		rs118192161
			rs193922772
			rs112563513
			rs193922816
			rs28933397
			rs118192122
			rs193922747
			rs118192176
			rs118192175
			rs121918594
	CAC1S		rs1800559
			rs772226819
heparin sodium	HLA-DRB3	HLA-DRB3*01:01
hepatitis a vaccine	IL13		rs1295686	0.2852	0.6438 & 0.7076	0.7863	0.7100
hepatitis b vaccine	IL4R		rs1805015	0.4251	0.0843 & 0.1002	0.1521	0.1061
homatropine
human papilloma virus (HPV) vaccine
hydralazine	NAT2	*4	rs1801280	0.292	0.037 & 0.3466	0.4493	0.3309
			rs1799929	0.2375	0.0367 & 0.3211	0.4354	0.3052
			rs1208	0.6051	0.9603 & 0.637	0.5616	0.6473
			rs1799930	0.2375	0.256 & 0.3599	0.2823	0.3563
			rs1041983	0.4682	0.4395 & 0.4284	0.3052	0.4307
			rs56393504	0.034	0.001	0.001	0.0005
			rs79050330	0.0045	0.0031		0.0015
			rs1799931	0.0287	0.1796 & 0.0685	0.0229	0.0753
			rs72554617		0.001		0.0005
			rs1805158				0.0024
		*5	rs180128	0.6392	9444 & 0.8108	0.6859	0.8207
		*6	rs1799930	0.2375	0.256 & 0.3599	0.2823	0.3563
		*7	rs1799931	0.0287	0.1796 & 0.0685	0.0229	0.0753
		*16	rs1801280	0.292	0.037 & 0.3466	0.4493	0.3309
			rs1208	0.6051	0.9603 & 0.637	0.5616	0.6473
hydrocortisone	MIR3117		rs12402181	0.4312	0.3214 & 0.2362	0.1402	0.2490
	ATF5		rs8667	0.1634	0.3978 & 0.1994	0.3757	0.2056
	MIR4268		rs4674470	0.8086	0.7272 & 0.7751	0.8072	0.7686
hydromorphone	OPRM1		rs1799971	0.0091	0.3929 & 0.4182	0.162	0.4395
	ABCB1		rs1045642	0.8502	0.6022 & 0.4254	0.4821	0.4092
hydroxocobalamin
hydroxycarbamide (hydroxyurea)
hydroxychloroquine	MTR		rs1805087	0.2844	0.1052 & 0.3211	0.173	0.2995
hyoscine butylbromide
hyoscine hydrobromide
hypochlorous acid
hypromellose
ibrutinib	CYP2D6		Annotation of Swissmedic Label for ibrutinib and CYP2D6
Ibuprofen	CYP2C9	*1	rs72558189		0.001 & 0.0204		0.0180
			rs200965026		0.001		0.0015
			rs199523631			0.001	0.0015
			rs1799853	0.0083	0.001 & 0.0348	0.1243	0.0307
			rs17847037	0.0008			0.0010
			rs7900194	0.053	0.001	0.002	0.0005
			rs2256871	0.0817		0.001	0.0005
			rs28371685	0.0242	0.001	0.002	0.0029
			rs1057910	0.0023	0.0337 & 0.1094	0.0726	0.1093
		*2	rs1799853	0.0083	0.001 & 0.0348	0.1243	0.0083
		*3	rs1057910	0.0023	0.0337 & 0.1094	0.0726	0.1437
idoxuridine
ifosfamide	ERCC2		rs1799793	0.0734	0.0496 & 0.3354	0.3588	0.3129
	ALDH1A1		rs3764435	0.0938	0.5804 & 0.5389	0.4891	0.5107
	ERCC2, KLC3		rs13181	0.1921	0.0764 & 0.3466	0.3638	0.3309
imatinib	ABCB1		rs1128503	0.8638	0.373 & 0.4131	0.5845	0.3891
			rs2235040
			rs1045642	0.8502	0.6022 & 0.4254	0.4821	0.4092
	ABCB4		rs1202283	0.0189	0.3839 & 0.4448	0.5527	0.4125
	ABCC2		rs2273697	0.1891	0.0962 & 0.2781	0.2038	0.269
	ABCC4		rs9561765	0.0726	0.2649 & 0.0828	0.0626	0.0866
	ABCG2		rs2231142	0.0129	0.2907 & 0.0971	0.0944	0.1153
			rs1061018
			rs2725252	0.2829	0.4107 & 0.4836	0.5288	0.4443
			rs41282401
			rs58818712
			rs2231137	0.0628	0.3264 & 0.1544	0.0606	0.1789
			rs13120400	0.0234	0.091	0.2972	0.0989
			rs2231137	0.0628	0.3264 & 0.1544	0.0606	0.1789
			rs12505410	0.0968	0.3194 & 0.2628	0.3956	0.3010
	BCL2L11		rs724710	0.8011	0.8502 & 0.5429	0.668	0.5674
	CHST1		rs9787901	0.4372	0.3333 & 0.1319	0.1262	0.1300
	CYP1A2		rs762551	0.562	0.6726 & 0.5348	0.6799	0.5822
	CYP2B6		rs3745274	0.3744	0.2153 & 0.3814	0.2356	0.3731
	CYP2F1		rs305968	0.5787	0.2798 & 0.3763	0.3131	0.4083
	CYP3A5		rs776746	-	-	-	0.7059
	EGFR		rs10258429	0.2398	0.0496 & 0.09	0.0736	0.0881
	NQO1		rs10517	0.8722	0.6478 & 0.8517	0.8887	0.8267
	SLC19A1		rs12659	0.5189	0.4752 & 0.6503	0.5557	0.6570
			rs1051266	0.3268	0.4742 & 0.5941	0.5487	0.6042
			rs683369	0.9894	0.8542 & 0.8282	0.7853	0.8187
			rs1867351	0.326	0.3909 & 0.2014	0.1849	0.1902
			rs628031	0.7307	0.7411 & 0.6104	0.5865	0.5918
	SLC22A4		rs1050152	0.0212	0.001 & 0.0879	0.3867	0.1023
	SLC22A5		rs2631367	0.5764	0.999 & 0.8988	0.5567	0.8895
			rs2631372	0.18	0.3462 & 0.6002	0.3231	0.5679
			rs274558	0.3434	0.6736 & 0.6708	0.4145	0.6245
	SLCO1A2		rs4148977	0.503	0.3591 & 0.3344	0.2903	0.2861
			rs3764043	0.0008	0.1706 & 0.183	0.0239	0.1513
			rs4148978	0.503	0.3591 & 0.3344	0.2903	0.2853
	UGT2A1		rs11249454	0.0477	0.2371 & 0.1104	0.1421	0.1317
	ULK3		rs2290573	0.0234	0.1766 & 0.1217	0.502	0.1172
imipenem
cilastatin
Relebactam
indapamide	TRIB3		rs2295490
indivir	CYP3A4		rs2740574	0.2345	0.996 & 0.9601	0.9722	0.9721
	UGT1A1		rs4148323	0.0008	0.1379 & 0.0174	0.007	0.0463
indometacin	CYP2C9	*1	rs72558189		0.001 & 0.0204		0.0180
		*1	rs200965026		0.001		0.0015
		*1	rs199523631			0.001	0.0015
		*1	rs1799853	0.0083	0.001 & 0.0348	0.1243	0.0307
		*1	rs17847037	0.0008			0.0010
		*1	rs7900194	0.053	0.001	0.002	0.0005
		*1	rs2256871	0.0817		0.001	0.0005
		*1	rs28371685	0.0242	0.001	0.002	0.0029
		*1	rs1057910	0.0023	0.0337 & 0.1094	0.0726	0.1093
		*3	rs1057910	0.0023	0.0337 & 0.1094	0.0726	0.1437
infliximab	ATP5F1E		rs1059150
	FCGR2A		rs1801274	0.5257	0.2778 & 0.4192	0.5109	0.4137
	FCGR3A		rs396991				0.3188
	HLA-B	HLA-B*08:01, HLA-B*39:01
	HLA-C	HLA-C*12:03
	HLA-DPB1	HLA-DPB1*10:01
	HLA-DQB1	HLA-DQB1*02:01
	HLA-E		rs1264457	0.5726	0.3433 & 0.544	0.5676	0.4794
	IL1B		rs1143634	0.1225	0.0228 & 0.1472	0.2475	0.1399
	IL6		rs1800795	0.9818	0.999 & 0.8609	0.5845	0.8555
	KLRC1		rs7301582	0.5303	0.1438 & 0.1227	0.1978	0.1343
	KLRD1		rs2302489	0.3737	0.4474 & 0.6738	0.6501	0.6310
	PTPRC		rs10919563	0.4486	0.2341 & 0.2106	0.1173	0.2032
	TNF		rs361525	0.0378	0.0308 & 0.1053	0.0636	0.0541
	TNFRSF1A		rs767455	0.3631	0.122 & 0.272	0.4294	0.2739
	TNFRSF1B		rs1061622	0.1868	0.1498 & 0.2761	0.2177	0.2456
	TRAF1		rs3761847	0.3918	0.5198 & 0.682	0.5706	0.6999
influenza vaccine (seasol)	HLA-DQB1	HLA-DQB1*06:02
insulin
insulin alogues
insulin degludec
insulin detemir
insulin glargine
intermediate-acting insulin
intraperitoneal dialysis solution
iodine
iohexol
ipecacuanha
ipratropium bromide
irinotecan	UGT1A1	*1	rs887829	0.4932	0.13 & 0.4366	0.2982	0.4135
		*6	rs4124874	0.8986	0.3562 & 0.6278	0.4155	0.5738
			rs4148323	0.0008	0.1379 & 0.0174	0.007	0.0463
		*28	rs3064744
isoflurane	RYR1		rs4148323
			rs112563513
			rs193922816
			rs28933397
			rs118192122
			rs121918592
			rs118192162
			rs121918593
			rs118192176
			rs118192177
			rs118192172
	CAC1S		rs772226819
			rs1800559
isoniazid	T2	*4	rs1801280	0.292	0.0377 & 0.3466	0.4493	0.3309
			rs1799929	0.2375	0.0367 & 0.3211	0.4354	0.3052
			rs1208	0.6051	0.9603 & 0.637	0.5616	0.6473
			rs1799930	0.2375	0.256 & 0.3599	0.2823	0.3563
			rs1041983	0.4682	0.4395 & 0.4284	0.3052	0.4307
			rs56393504	0.034	0.001	0.001	0.0005
			rs79050330	0.0045	0.0031		0.0015
			rs1799931	0.0287	0.1796 & 0.0685	0.0229	0.0753
			rs72554617		0.001		0.0005
			rs1805158				0.0024
		*5	rs180128	0.6392	9444 & 0.8108	0.6859	0.8207
		*5A	rs1801280	0.292	0.0377 & 0.3466	0.4493	0.3309
			rs1799929	0.2375	0.0367 & 0.3211	0.4354	0.3052
		*6	rs1799930	0.2375	0.256 & 0.3599	0.2823	0.3563
		*7	rs1799931	0.0287	0.1796 & 0.0685	0.0229	0.0753
		*12A	rs1208	0.6051	0.9603 & 0.637	0.5616	0.6473
		*4	rs1801280	0.292	0.037 & 0.3466	0.4493	0.3309
			rs1799929	0.2375	0.0367 & 0.3211	0.4354	0.3052
			rs1208	0.6051	0.9603 & 0.637	0.5616	0.6473
			rs1799930	0.2375	0.256 & 0.3599	0.2823	0.3563
			rs1041983	0.4682	0.4395 & 0.4284	0.3052	0.4307
			rs56393504	0.034	0.001	0.001	0.0005
			rs79050330	0.0045	0.0031		0.0015
			rs1799931	0.0287	0.1796 & 0.0685	0.0229	0.0753
			rs72554617		0.001		0.0005
			rs1805158				0.0024
		*5	rs180128	0.6392	9444 & 0.8108	0.6859	0.8207
		*5A	rs1801280	0.292	0.0377 & 0.3466	0.4493	0.3309
			rs1799929	0.2375	0.0367 & 0.3211	0.4354	0.3052
		*6	rs1799930	0.2375	0.256 & 0.3599	0.2823	0.3563
		T2*6J	rs1799930	0.2375	0.256 & 0.3599	0.2823	0.3563
			rs1041983	0.4682	0.4395 & 0.4284	0.3052	0.4307
			rs1799931	0.0287	0.1796 & 0.0685	0.0229	0.0753
		T2*6O	rs1799930	0.2375	0.256 & 0.3599	0.2823	0.3563
			rs1041983	0.4682	0.4395 & 0.4284	0.3052	0.4307
			rs56393504	0.034	0.001	0.001	0.0005
		*7	rs1799931	0.0287	0.1796 & 0.0685	0.0229	0.0753
		T2*7G	rs1041983	0.4682	0.4395 & 0.4284	0.3052	0.4307
		*12A	rs1799931	0.0287	0.1796 & 0.0685	0.0229	0.0753
pyrazimide	CYP2B6	CYP2B6*1	rs34223104	0.0363	0.002 & 0.0184	0.0089	0.0200
			rs34883432		0.001 & 0.001	0.007	0.0005
			rs8192709	0.0416	0.0466 & 0.044	0.0626	0.0386
			rs35303484	0.0008	0.001	0.004	0.0024
			rs12721655	0.0015	0.001	0.001	0.001
			rs35773040			0.002	0.0015
			rs3745274	0.3744	0.2153 & 0.3814	0.2356	0.3731
			rs36079186	0.0023	0.001		0.0029
			rs45482602	0.0008	0.002	0.001	0.0035
			rs2279343				0.3997
			rs35979566	0.0008		0.005	0.0005
			rs3211371	0.0113	0.003 & 0.089	0.1123	0.0775
		*6	rs3745274	0.3744	0.2153 & 0.3814	0.2356	0.3731
			rs2279343				0.3997
	CYP2C19		rs4986893	0.0023	0.0556	0	0.0064
	CYP2C9		rs9332096	0.1899	0.0536 & 0.0112	0.001	0.0073
	T2		rs4646244	0.2375	0.2579 & 0.3466	0.2843	0.3393
			rs1041983	0.0023	0.0556	0	0.0064
	TNF		rs1800629	0.1195	0.0585&0.0532	0.1342	0.0508
rifampicin	CYP2B6	CYP2B6*1	rs34223104	0.0363	0.002 & 0.0184	0.0089	0.0200
			rs34883432		0.001 & 0.001	0.007	0.0005
			rs8192709	0.0416	0.0466 & 0.044	0.0626	0.0386
			rs35303484	0.0008	0.001	0.004	0.0024
			rs12721655	0.0015	0.001	0.001	0.001
			rs35773040			0.002	0.0015
			rs3745274	0.3744	0.2153 & 0.3814	0.2356	0.3731
			rs36079186	0.0023	0.001		0.0029
			rs45482602	0.0008	0.002	0.001	0.0035
			rs2279343				0.3997
			rs35979566	0.0008		0.005	0.0005
			rs3211371	0.0113	0.003 & 0.089	0.1123	0.0775
		*6	rs3745274	0.3744	0.2153 & 0.3814	0.2356	0.3731
			rs2279343				0.3997
	AGBL4		rs319952	0.2731	0.3254 & 0.5368	0.5984	0.5244
			rs393994	0.1831	0.3214 & 0.5327	0.5964	0.5337
			rs320003	0.2542	0.3254 & 0.5409	0.5954	0.5224
	CUX2		rs7958375
	CYP2C19		rs4986893	0.0023	0.0556	0	0.0064
	CYP2C9		rs9332096	0.1899	0.0536 & 0.0112	0.001	0.0073
	GSTP1		rs1695	0.4803	0.1786 & 0.2945	0.331	0.2790
	T2		rs1041983	0.0023	0.0556	0	0.0064
			rs4646244	0.2375	0.2579 & 0.3466	0.2843	0.3393
	NOS2		rs11080344	0.8215	0.5873 & 0.681	0.4742	0.64
	NR1I2		rs2472677	0.3654	0.623 & 0.5736	0.66	0.5451
	RIPOR2		rs10946739	0.0318	0.1478 & 0.3425	0.3608	0.3612
			rs10946737	0.0129	0.1448 & 0.3507	0.3439	0.3418
	SLCO1B1		rs4149056	0.0136	0.0429 & 0.123	0.161	0.0513
			rs4149032	0.7345	0.5962 & 0.5082	0.34	0.4752
			rs2306283	0.8177	0.7619 & 0.547	0.4026	0.5209
			rs11045819	0.0598	0.003	0.1441	0.0298
	SLCO1B1	*1	rs139257324				0.0005
			rs2306283	0.8177	0.7619 & 0.547	0.4026	0.5209
			rs11045819	0.0598	0.003& 0.0297	0.1441	0.0298
			rs4149056	0.0136	0.123 & 0.0429	0.161	0.0513
			rs11045852	0.0272	0.044		0.0451
			rs34671512	0.0651	0.005 & 0.0491	0.0517	0.0523
		*15	rs4149056	0.0136	0.123 & 0.0429	0.161	0.0513
pyridoxine
sulfamethoxazole	GCLC		rs761142	0.3707	0.379 & 0.3661	0.2674	0.3353
trimethoprim	G6PD
	SLC47A1
rifapentine	T2
isopreline
isosorbide dinitrate	T2
itracozole	CYP3A5	*1	rs776746				0.7059
		*3	rs776746				0.7059
ivermectin
kamycin	MT-RNR1		rs267606617
			rs267606619
			rs267606618
ketamine	CYP2B6	CYP2B6*1	rs34223104	0.0363	0.002 & 0.0184	0.0089	0.0200
			rs34883432		0.001 & 0.001	0.007	0.0005
			rs8192709	0.0416	0.0466 & 0.044	0.0626	0.0386
			rs35303484	0.0008	0.001	0.004	0.0024
			rs12721655	0.0015	0.001	0.001	0.001
			rs35773040			0.002	0.0015
			rs3745274	0.3744	0.2153 & 0.3814	0.2356	0.3731
			rs36079186	0.0023	0.001		0.0029
			rs45482602	0.0008	0.002	0.001	0.0035
			rs2279343				0.3997
			rs35979566	0.0008		0.005	0.0005
			rs3211371	0.0113	0.003 & 0.089	0.1123	0.0775
		*6	rs3745274	0.3744	0.2153 & 0.3814	0.2356	0.3731
			rs2279343				0.3997
ketocozole	CYP3A5	*1	rs776746				0.7059
		*3	rs776746				0.7059
	CYP2C19	CYP2C19*9	rs17884712	0.0098	0	0
		CYP2C19*19	rs3758581				0.8889
		CYP2C19*8	rs41291556	0.0008	0	0.003
		CYP2C19*16	rs192154563	0.0008			0.0005
		CYP2C19*18	rs3758581				0.8889
			rs181297724
lactulose
nevirapine			rs3745274	0.3744	0.2153 & 0.3814	0.2356	0.3731
zidovudine	ABCC1		rs212091
	ABCC4		rs11568695
	UGT2B7		rs28365062	0.1543	0.0437 & 0.1186	0.1551	0.1375
lamotrigine	HLA-B	HLA-B*15:02
latanoprost	ABCC4		rs11568658		0.12 & 0.0644	0.0308	0.078
	PTGFR		rs3766355	0.3858	0.4841 & 0.2198	0.1282	0.2478
			rs3753380	0.9887	0.6776 & 0.7474	0.6759	0.7605
	PTGS1		rs10306114	0.1293	0.0102	0.0696	0.0117
ledipasvir	IFNL3, IFNL4		rs12979860	0.6694	0.0804 & 0.2331	0.3091	0.208
			rs8099917	0.0424	0.0764 & 0.1667	0.168	0.1453
			rs12979860	0.6694	0.0804 & 0.2331	0.3091	0.208
lelidomide	ABCB1		rs2229109	0.003	0.0092	0.0328	0.0093
	CTNNB1		rs4533622	0.3064	0.2599 & 0.4243	0.4334	0.4091
			rs4135385	0.0113	0.5308 & 0.1881	0.2366	0.2088
	FGF2		rs308395	0.7322	0.125 & 0.3701	0.163	0.3650
letrozole	CYP19A1		rs4646	0.7156	0.7034 & 0.6053	0.7097	0.6194
			rs7176005	0.475	0.2034 & 0.272	0.1491	0.2865
			rs6493497	0.2663	0.2004 & 0.272	0.1491	0.2835
	CYP2A6	*1	rs28399433	0.0825	0.2391 & 0.1544	0.0716	0.1437
			rs28399435	0.0023	0.0225	0.0328	0.0283
			rs60605885				0.0010
			rs60563539				0.0005
			rs1801272	0.0008	0.0061	0.0338	0.0083
			rs56256500				0.001
			rs28399447		0.0079		0.0049
			rs28399454	0.1172	0.001		0.0005
			rs1809810				0.0186
			rs28399463	0.0265	0.001		0.0015
			rs8192730				0.0010
			rs5031016				0.0103
			rs6413474		0.0082	0.0119	0.0152
			rs5031017				0.0182
		*2	rs1801272	0.0008	0.0061	0.0338	0.0083
		*7	rs5031016				0.0103
			rs1568513216
		*9	rs28399433	0.0825	0.2391 & 0.1544	0.0716	0.0005
		*17	rs28399454	0.1172	0.001		0.0010
		*23	rs56256500				0.0010
		*35	rs143731390
			rs1568513216
		*46	rs1568513216
	ESR1		rs9340799	0.2648	0.1935 & 0.3732	0.3082	0.332
			rs9322335	0.6936	0.5179 &0.6125	0.7525	0.6059
			rs2234693	0.5696	0.3998 & 0.4213	0.4225	0.3950
			rs4870061	0.9349	0.5188 & 0.59	0.7724	0.5645
	ESR2		rs10140457	0.1785	0.0072	0.0149	0.0171
	TNFRSF11B		rs2073618	0.9236	0.7609 &0.5706	0.4672	0.5904
	TNFSF11		rs7984870	0.5061	0.4425 & 0.3742	0.4712	0.4117
leuprorelin	CYP2D6	CYP2D6*1, CYP2D6*4, CYP2D6*10
levamisole	GSTP1		rs1695	0.4803	0.1786 & 0.2945	0.331	0.2790
levetiracetam	HLA-A	HLA-A*11:01
levodopa	DBH		rs1611115	0.8147	0.8105 & 0.7975	0.7903	0.7822
	DRD2		rs1799732	0.4297	0.8631 & 0.8732	0.9155	0.8797
	DRD3		rs6280	0.1815	0.6935 & 0.5798	0.664	0.5609
	HOMER1		rs4704559	0.3064	0.0764 & 0.1033	0.0915	0.1126
	SLC22A1		rs622342	0.82	0.8482 & 0.7485	0.6183	0.7527
	SLC6A3		rs3836790
benserazide
carbidopa
levofloxacin	HLA-B	HLA-B*13:01, HLA-B*13:02
levonorgestrel	CYP2B6		rs4803419	0.0825	0.4355 & 0.3415	0.3201	0.3372
	TP53		rs1042522	0.3313	0.5863 & 0.5082	0.7147	0.5259
	ADAMTS10		rs7255721				0.0626
levonorgestrel-releasing implant
levothyroxine	MROH2A, UGT1A		rs11563250
	DIO1		rs11206244
	NOX3		rs200245496
	DIO2		rs225014
	SLCO1B1		rs4149056
lidocaine			FDA BIOMARKER
epinephrine	CYB5R3, G6PD
lindane
linezolid
liraglutide	GLP1R		rs10305420	0.0356	0.1369 & 0.1738	0.3877	0.1757
			rs6923761	0.0144	0.0069 & 0.1268	0.333	0.1232
lisinopril	MMP3		rs35068180
	ACE		rs1799752
			rs4291	0.6452	0.6458 & 0.638	0.6282	0.6289
	BDKRB2		rs1799722	0.2837	0.4732 & 0.3845	0.4185	0.4139
lisocabtagene maraleucel
lithium carbote
long-acting insulin alogues
loperamide	ABCB1/CYP3A
lopivir	CYP3A4	*1	rs4986908		0.0031	0.005	0.0015
			rs35599367	0.0008	0.0061	0.0497	0.0083
			rs113667357		0.002		0.0005
			rs4986909				0.0010
		*22	rs35599367	0.0008	0.0061	0.0497	0.0083
	SLCO1B1	*5	rs4149056	0.0136	0.123 & 0.0429	0.161	0.0513
		*15	rs2306283	0.8177	0.7619 & 0.547	0.4026	0.5209
			rs4149056	0.0136	0.123 & 0.0429	0.161	0.0513
		*40	rs4149056	0.0136	0.123 & 0.0429	0.161	0.5209
			rs34671512	0.0651	0.005 & 0.0491	0.0517	0.0523
		*46	rs2306283	0.8177	0.7619& 0.547	0.4026	0.0513
			rs4149056	0.0136	0.123 & 0.0429	0.161	0.5209
		*47	rs2306283	0.8177	0.7619&0.547	0.4026	0.0513
			rs4149056	0.0136	0.123 & 0.0429	0.161	0.5209
loratadine
lorazepam	UGT2B15		rs1902023	0.6021	0.5774 & 0.4591	0.4871	0.4554
losartan	ABCB1		rs10737062	0.5703	0.7847 & 0.9284	0.9235	0.9233
	AGTR1		rs5186	0.0204	0.0595 & 0.0685	0.2724	0.0699
			rs12721226		0.002 & 0.0031		0.0039
	CAMK1D		rs10737062	0.5703	0.7847 & 0.9284	0.9235	0.9233
			rs10752271	0.7685	0.7966 & 0.9223	0.9205	0.9159
	CYP2C9		rs1934969	0.6732	0.4097 & 0.6339	0.5865	0.635
	NPHS1		rs3814995	0.056	0.5982 & 0.2382	0.3111	0.2515
	STK39		rs6749447	0.5348	0.7063 & 0.4356	0.2744	0.4106
lovastatin	SLCO1B1	*1	rs139257324				0.0005
			rs2306283	0.8177	0.7619 & 0.547	0.4026	0.5209
			rs11045819	0.0598	0.003& 0.0297	0.1441	0.0298
			rs4149056	0.0136	0.123 & 0.0429	0.161	0.0513
			rs11045852	0.0272	0.044		0.0451
			rs34671512	0.0651	0.005 & 0.0491	0.0517	0.0523
		*5	rs4149056	0.0136	0.123 & 0.0429	0.161	0.0513
			rs2306283	0.8177	0.7619 & 0.547	0.4026	0.5209
		*15	rs4149056	0.0136	0.123 & 0.0429	0.161	0.0513
lugol's solution
magnesium sulfate
mannitol
measles vaccine	TLR3		rs3775291	0.0265	0.3284 & 0.2628	0.3241	0.2637
mebendazole
meglumine antimoniate
meglumine iotroxate
melarsoprol
melphalan	CTLA4		rs4553808	0.1596	0.0972 & 0.0624	0.169	0.0690
	SLC7A5		rs4240803	0.4888	0.6677 & 0.4867	0.341	0.4888
meningococcal meningitis vaccine
mercaptopurine	NUDT15	*2	rs746071566
		*2	rs116855232	0.0008	0.0952 & 0.0695	0.002	0.0837
		*3	rs116855232	0.0008	0.0952 & 0.0695	0.002	0.0837
			rs116855232	0.0008	0.0952 & 0.0695	0.002	0.0837
meropenem
vaborbactam
mesalazine	T1	T1*3	rs15561	0.4788	0.4484 & 0.593	0.7197	0.6
		T1*10	rs1057126
			rs15561	0.4788	0.4484 & 0.593	0.7197	0.6
mes
metformin	AMHR2		rs784892
	CAPN10		rs3792269	0.0287	0.0972 & 0.2106	0.159	0.1915
	CPA6		rs2162145	0.1815	0.6677 & 0.6626	0.7485	0.6577
	FMO5		rs7541245	0.062	0.001 & 0.1104	0.0427	0.0931
	KCNJ11		rs5219	0.9766	0.6617 & 0.6043	0.6471	0.6237
	NBEA		rs57081354	0.1293	0.0536 & 0.135	0.0626	0.106
	PPARA		rs149711321	0.2186	0.0031	0.002	0.0005
	PRPF31		rs254271
	SLC22A1		rs594709	0.711	0.7401 & 0.6145	0.5875	0.5923
			rs36056065
			rs622342	0.82	0.8482 & 0.7485	0.6183	0.7527
	SLC2A2		rs8192675	0.7867	0.2361 & 0.2853	0.2893	0.2795
	SLC47A1		rs2252281
			rs2289669	0.0227	0.4851 & 0.5112	0.4155	0.5131
	SLC47A2		rs12943590	0.1838	0.4494 & 0.3967	0.2734	0.4027
	SP1		rs2683511
			rs784888
methadone	CYP2B6	CYP2B6*1	rs34223104	0.0363	0.002 & 0.0184	0.0089	0.0200
			rs34883432		0.001 & 0.001	0.007	0.0005
			rs8192709	0.0416	0.0466 & 0.044	0.0626	0.0386
			rs35303484	0.0008	0.001	0.004	0.0024
			rs12721655	0.0015	0.001	0.001	0.001
			rs35773040			0.002	0.0015
			rs3745274	0.3744	0.2153 & 0.3814	0.2356	0.3731
			rs36079186	0.0023	0.001		0.0029
			rs45482602	0.0008	0.002	0.001	0.0035
			rs2279343				0.3997
			rs35979566	0.0008		0.005	0.0005
			rs3211371	0.0113	0.003 & 0.089	0.1123	0.0775
		*4	rs2279343				0.3997
		*6	rs3745274	0.3744	0.2153 & 0.3814	0.2356	0.3731
		*18	rs2279343
methimazole	HLA-B	HLA-B*38:02
methionine
methotrexate	MTHFR		rs1801133	0.09	0.2956 & 0.1186	0.3648	0.1449
	SLC19A1		rs1051266	0.3268	0.4742 & 0.5941	0.5487	0.6042
	ATIC		rs4673993	0.0953	0.2937 & 0.4908	0.3131	0.4805
methoxy polyethylene glycol-epoetin beta
methyldopa	MMP9		rs3918242	0.1172	0.1567 & 0.2434	0.173	0.2290
	ARG2		rs3742879	0.0166	0.0159 & 0.0736	0.3131	0.0774
methylergometrine
methylphenidate	CHURC1		rs4902333	0.4153	0.128 & 0.2904	0.1869	0.2986
	SPSB2		rs12302749	0.4357	0.1964 & 0.3078	0.2922	0.2948
	PURA		rs2013169	0.379	0.0278 & 0.2403	0.164	0.1786
	ADGRL3		rs6551665	0.4266	0.6687 & 0.6646	0.6481	0.6548
	ZNF565		rs4805162	0.8548	0.6002 & 0.4632	0.5219	0.455
	FARP2		rs757978	0.1082	0.0238 & 0.0838	0.0974	0.0678
	SLC6A2		rs28386840
	ADGRL3		rs734644	0.7988	0.5933 & 0.6053	0.7276	0.6211
	ZNF134		rs10413455	0.1112	0.1597 & 0.0378	0.0348	0.0615
methylprednisolone	ABCB1		rs1045642	0.8502	0.6022 & 0.4254	0.4821	0.4092
methylthioninium chloride
metoclopramide	CYB5R1, CYB5R2, CYB5R3, CYB5R4, G6PD		FDA BIOMARKER
metoprolol	CYP2D6	*1	rs769258	0.0023	0.003 & 0.0061	0.0527	0.0054
			rs267608313				0.0005
			rs28371696	0.0234	0.0112	0.002	0.0074
			rs138100349			0.003	0.0005
			rs1065852	0.1127	0.5714 & 0.1646	0.2018	0.1929
			rs267608276		0.002		0.0005
			rs28371703	0.0204	0.001 & 0.0808	0.173	0.0894
			rs28371704	0.0204	0.001 & 0.0808	0.173	0.0884
			rs535642512		0.0092		0.0084
			rs374616348				0.0005
			rs781457579				0.0005
			rs1058164				0.5680
			rs1135824				0.0010
			rs1135825				0.0010
			rs1135826				0.001
			rs3892097	0.0605	0.002 & 0.1094	0.1859	0.1094
		*2	rs1058164				0.568
		*4	rs3892097	0.0605	0.002 & 0.1094	0.1859	0.1094
		*10	rs1065852	0.1127	0.5714 & 0.1646	0.2018	0.1929
			rs1058164				0.568
		*17	rs1058164				0.568
			rs16947				0.374
			rs1135840				0.5646
		*31	rs16947				0.3740
			rs1135840				0.5646
			rs1058164				0.5680
		*35	rs769258	0.0023	0.003 & 0.0061	0.0527	0.0054
			rs1058164				0.5680
			rs16947				0.3740
			rs1135840				0.5646
		*41	rs28371725	0.0182	0.0377 & 0.1217	0.0934	0.1324
metronidazole	CYP2A6	*1	rs28399433	0.0825	0.2391 & 0.1544	0.0716	0.1437
			rs28399435	0.0023	0.0225	0.0328	0.0283
			rs60605885				0.0010
			rs60563539				0.0005
			rs1801272	0.0008	0.0061	0.0338	0.0083
			rs56256500				0.001
			rs28399447		0.0079		0.0049
			rs28399454	0.1172	0.001		0.0005
			rs1809810				0.0186
			rs28399463	0.0265	0.001		0.0015
			rs8192730				0.0010
			rs5031016				0.0103
			rs6413474		0.0082	0.0119	0.0152
			rs5031017				0.0182
		*2	rs1801272	0.0008	0.0061	0.0338	0.0083
		*9	rs28399433	0.0825	0.2391 & 0.1544	0.0716	0.0005
		*17	rs28399454	0.1172	0.001		0.0010
micafungin
micozole
midazolam	CYP3A4		rs12721627
	CYP3A4		rs35599367	0.0008	0.0061	0.0497	0.0083
	CYP3A5	CYP3A5*1	rs776746				0.7059
		CYP3A5*3	rs776746				0.7059
	POR		rs1057868	0.1702	0.374 & 0.3476	0.2952	0.3548
	VDR		rs4516035	0.0371	0.0188 & 0.2035	0.4225	0.2030
	VDR		rs11568820	0.8949	0.3958 & 0.3579	0.2276	0.332
mifepristone - misoprostol
miltefosine
misoprostol	ABCC4		rs11568658		0.12 & 0.0644	0.0308	0.078
	SLCO1B1		rs4149087	0.2935	0.745 & 0.4254	0.4125	0.4061
mometasone
formoterol	IL10		rs3024498	0.1006	0.002 & 0.0808	0.2256	0.0990
	IL17A		rs3819024	0.2549	0.5069 & 0.362	0.3817	0.3909
morphine	ABCB1		rs1045642	0.8502	0.6022 & 0.4254	0.4821	0.4092
	ABCB1		rs9282564	0.0015	0.0225	0.0835	0.0176
	ABCC3		rs4793665	0.5877	0.8631 & 0.7076	0.5596	0.7151
	COMT		rs4680	0.2806	0.2798 & 0.4407	0.5	0.4273
	COMT		rs4680	0.2806	0.2798 & 0.4407	0.5	0.4273
	FAAH		rs2295632	0.3177	0.5357 & 0.4888	0.7435	0.4961
	FAAH		rs3766246	0.2413	0.5268 & 0.3436	0.6302	0.3619
	FAAH		rs4141964	0.3086	0.5347 & 0.3446	0.6302	0.3648
	FAAH		rs324420	0.3676	0.1756 & 0.1953	0.2107	0.1862
	KCNJ6		rs6517442	0.941	0.6905 & 0.8282	0.6779	0.8281
moxifloxacin	UGT1A1	*1	rs887829	0.4932	0.13 & 0.4366	0.2982	0.4135
		*28	rs3064744	-	-	-	-
		*36	rs3064744	-	-	-	-
		UGT1A1*37	rs3064744	-	-	-	-
multiple micronutrient powder
multiple micronutrient supplement
mumps vaccine
mupirocin
droparin
lidixic acid	G6PD
loxone	COMT		rs4680	0.2806	0.2798 & 0.4407	0.5	0.4273
	OPRM1		rs1799971	0.0091	0.3929 & 0.4182	0.162	0.4395
naltrexone	ADH1B		rs2066702
	ADH1C		rs698	0.0991	0.0764 & 0.2761	0.4046	0.285
	AKR1C4		rs17134592	0.025	0.1111 & 0.1094	0.1203	0.0972
	AKR1C4		rs3829125	0.025	0.1111 & 0.1115	0.1203	0.0987
	ALDH2		rs671
	ANKK1, DRD2		rs1800497	0.385	0.4058 & 0.3149	0.1879	0.3195
	DBH		rs1611115	0.8147	0.8105 & 0.7975	0.7903	0.7822
	OPRD1		rs4654327	0.2874	0.7589 & 0.6861	0.5467	0.7079
			rs12749274	0.0015	0.0307	0.0616	0.0371
tamycin
nelfivir	ABCB1		rs1045642	0.8502	0.6022 & 0.4254	0.4821	0.4092
	CYP2C19		rs4244285	0.1702	0.3125	0.1451	0.3678
neostigmine
netilmicin
nevirapine	CYP2B6		rs28399499
			rs3745274	0.3744	0.2153 & 0.3814	0.2356	0.3731
	HLA-C	HLA-C*04:01
	HLA-DRB1	HLA-DRB1*01:01
niclosamide
nicotimide
nicotine replacement therapy
nifedipine	ADRA1A		rs1048101	0.7844	0.8929 & 0.5429	0.4334	0.5371
	CYP3A4	*1	rs4986908		0.0031	0.005	0.0015
			rs35599367	0.0008	0.0061	0.0497	0.0083
			rs113667357		0.002		0.0005
			rs4986909				0.0010
	CYP3A5		rs776746				0.7059
	SLC14A2		rs1123617	0.0658	0.3115 & 0.18	0.1551	0.1992
			rs3745009	0.4024	0.3869 & 0.5276	0.4404	0.4888
nifurtimox
nilotinib	ABCG2		rs41282401
			rs2231137	0.0628	0.3264 & 0.1544	0.0606	0.1789
			rs1061018
	UGT1A1	*1	rs887829	0.4932	0.13 & 0.4366	0.2982	0.4135
		*6	rs4148323	0.0008	0.1379 & 0.0174	0.007	0.0463
		*27	rs35350960
		*28	rs3064744	0.4266	0.129	0.2922
nilutamide
nitrofurantoin	G6PD
nitrous oxide	MTHFR		rs1801133	0.09	0.2956 & 0.1186	0.3648	0.1449
			rs1801131	0.1513	0.2192 & 0.4172	0.3131	0.4068
nivolumab
norethisterone
norethisterone entate
normal immunoglobulin
nystatin
ocrelizumab
octreotide
ofloxacin	G6PD	Annotation of Swissmedic Label for ofloxacin and G6PD
olanzapine	ABCB1		rs10248420	0.5446	0.4345 & 0.2444	0.1759	0.2302
			rs3842	0.1641	0.2956 & 0.1789	0.1392	0.1903
			rs1045642	0.8502	0.6022 & 0.4254	0.4821	0.4092
			rs4728709	0.407	0.13 & 0.0603	0.0606	0.0659
	ADRB3		rs4994	0.0946	0.131 & 0.1575	0.0815	0.1337
	AHR		rs4410790	0.4402	0.4137 & 0.4724	0.6153	0.4291
	ANKK1		rs1800497	0.385	0.4058 & 0.3149	0.1879	0.3195
	APOC3		rs5128	0.8351	0.6627 & 0.6616	0.8757	0.6738
	ATP1A2		rs6688363	0.1135	0.3462 & 0.1953	0.1581	0.2036
	BDNF		rs6265	0.0106	0.4881 & 0.2025	0.1968	0.2044
	CHAT		rs1880676	0.0061	0.1716 & 0.2843	0.2316	0.2715
	CNR1		rs806378	0.0575	0.1835& 0.2086	0.2694	0.2171
	CYP1A1		rs2472297	0.0144	0.0327	0.2147	0.0293
	CYP1A2		rs762551	0.562	0.6726 & 0.5348	0.6799	0.5822
	CYP2C9	*2	rs1799853	0.0083	0.001 & 0.0348	0.1243	0.0307
		*3	rs1057910	0.0023	0.0337 & 0.1094	0.0726	0.1093
	CYP2D6	*1	rs769258	0.0023	0.003 & 0.0061	0.0527	0.0054
			rs267608313				0.0005
			rs28371696	0.0234	0.0112	0.002	0.0074
			rs138100349			0.003	0.0005
			rs1065852	0.1127	0.5714 & 0.1646	0.2018	0.1929
			rs267608276		0.002		0.0005
			rs28371703	0.0204	0.001 & 0.0808	0.173	0.0894
			rs28371704	0.0204	0.001 & 0.0808	0.173	0.0884
			rs535642512		0.0092		0.0084
			rs374616348				0.0005
			rs781457579				0.0005
			rs61736512		0.0092		0.0084
			rs1058164				0.5680
			rs1135824				0.0010
			rs1135825				0.0010
			rs1135826				0.001
			rs3892097	0.0605	0.002 & 0.1094	0.1859	0.1094
		*4	rs3892097	0.0605	0.002 & 0.1094	0.1859	0.1094
			rs28371703	0.0204	0.001 & 0.0808	0.173	0.0894
			rs28371704	0.0204	0.001 & 0.0808	0.173	0.0884
			rs1058172				0.0781
	CYP3A43		rs472660	0.7526	0.004 & 0.1012	0.1153	0.0929
	CYP3A5	*1	rs776746				0.7059
		*3	rs776746				0.7059
	DRD2		rs6277	0.0552	0.0625 & 0.32	0.5437	0.3192
			rs1799978	0.1732	0.1776 & 0.0767	0.0596	0.0714
			rs2440390	0.8298	0.9514 & 0.8732	0.8827	0.8716
			rs1079598	0.084	0.4137 & 0.2863	0.1481	0.2805
			rs2734842	0.1399	0.4683 & 0.5879	0.6928	0.5877
			rs6279	0.3404	0.4673 & 0.5879	0.6938	0.5851
			rs1799732	0.4297	0.8631 & 0.8732	0.9155	0.8797
			rs4436578	0.4077	0.5873 & 0.726	0.8698	0.7215
			rs1076560	0.0832	0.4157 &0.2894	0.1501	0.2799
	DRD3		rs6280	0.1815	0.6935 & 0.5798	0.664	0.5609
	EIF2AK4		rs2412459	0.8041	0.5496 & 0.8937	0.9155	0.8609
	EPM2A		rs1415744	0.4213	0.7629 & 0.4376	0.5775	0.4513
	FAAH		rs324420	0.3676	0.1756 & 0.1953	0.2107	0.1862
	FMO1		rs7877	0.7648	0.2173 & 0.362	0.2833	0.3481
			rs12720462	0.1188	0.2391 & 0.2618	0.0815	0.2544
	GCG		rs13429709	0.5968	0.7173 & 0.5695	0.2932	0.5482
	GIPR		rs10423928	0.1596	0.2073 & 0.135	0.2137	0.1489
	GLP1R		rs2268639	0.2587	0.254 & 0.2935	0.3579	0.2925
	GNB3		rs5443	0.8192	0.503 & 0.3098	0.3072	0.3004
	GSTM3		rs36120609	0.6929	0.002 & 0.1166	0.1461	0.1077
	HTR1A		rs10042486	0.7572	0.8234 & 0.5706	0.4612	0.566
	HTR2A		rs6314	0.121	0.005 & 0.0757	0.0795	0.0676
			rs7997012	0.9856	0.7421 & 0.5798	0.5706	0.6156
			rs6313	0.3926	0.5883 & 0.4223	0.4364	0.4089
	HTR2C		rs1414334	0.5145	0.9869 & 0.9192	0.8486	0.9178
			rs518147				0.6158
			rs2497538				0.9132
			rs3813929	0.012	0.1466 & 0.2827	0.1567	0.2896
	IL1A		rs11677416	0.1672	0.0734 & 0.3272	0.2873	0.2994
	LEP		rs4731426	0.0635	0.7312 & 0.5767	0.5537	0.6082
	MC4R		rs11872992	0.0106	0.1984 & 0.1575	0.1511	0.1887
	MTHFR		rs1801131	0.1513	0.2192 & 0.4172	0.3131	0.4068
	PMCH		rs7973796	0.7844	0.6161 & 0.3804	0.4791	0.3892
	PPARG		rs1801282	0.0053	0.0258 & 0.1196	0.1203	0.1185
	RABEP1		rs1000940	0.23	0.6012 & 0.4673	0.3489	0.4762
	RGS4		rs951439	0.4796	0.4345 & 0.5225	0.4344	0.4819
			rs2842030	0.4092	0.5496 & 0.3108	0.5487	0.3854
	SH2B1		rs3888190	0.2284	0.1329 & 0.2178	0.33	0.1985
	SLC22A1		rs34059508			0.0199	0.0005
	SPOPL		rs10170310	0.6233	0.748 & 0.7597	0.841	0.7319
	SV2C		rs11960832	0.7474	0.3056 & 0.3119	0.2913	0.3223
	TBC1D1		rs9852	0.0068	0.2986 & 0.2239	0.1123	0.2292
	TPMT	TPMT*1	rs111901354				0.0005
			rs1800460	0.003	0.0041	0.0278	0.0039
			rs144041067			0.002	0.0005
			rs56161402	0.0197			0.0005
			rs1142345	0.0666	0.0218 & 0.0174	0.0288	0.0226
		TPMT*3A	rs1800460	0.003	0.0041	0.0278	0.0039
			rs1142345	0.0666	0.0218 & 0.0174	0.0288	0.0226
		TPMT*3B	rs1800460	0.003	0.0041	0.0278	0.0039
		TPMT*3C	rs1142345	0.0666	0.0218 & 0.0174	0.0288	0.0226
	UGT1A1	UGT1A1*1	rs4124874	0.8986	0.3562 & 0.6278	0.4155	0.5738
			rs887829	0.4932	0.13 & 0.4366	0.2922	0.4135
			rs4148323	0.0008	0.1379 & 0.0174	0.007	0.0463
omadacycline
omeprazole	CYP2C19	*1	rs3758581				0.8889
		*2	rs12769205	0.1967	0.3125	0.1451	0.3689
			rs4244285	0.1702	0.3125	0.1451	0.3678
			rs58973490	0.0008	0	0.004	0.0025
		*3	rs4986893	0.0023	0.0556	0	0.0064
		*9	rs3758581				0.8889
		*10	rs3758581				0.8889
		*17	rs12248560	0.2352	0.0149 & 0.136	0.2237	0.1436
		*24	rs3758581				0.8889
		*24	rs3758581				0.8889
ondansetron	CYP2D6	*1	rs267608313				0.0005
			rs28371696	0.0234	0.0112	0.002	0.0074
			rs138100349			0.003	0.0005
			rs1065852	0.1127	0.5714 & 0.1646	0.2018	0.1929
			rs267608276		0.002		0.0005
			rs28371703	0.0204	0.001 & 0.0808	0.173	0.0894
			rs28371704	0.0204	0.001 & 0.0808	0.173	0.0884
			rs535642512		0.0092		0.0084
			rs374616348				0.0005
			rs781457579				0.0005
			rs61736512
			rs1058164				0.5680
			rs1135824				0.0010
			rs1135825				0.0010
			rs1135826				0.001
			rs3892097	0.0605	0.002 & 0.1094	0.1859	0.1094
		*2	rs1058164				0.568
		*4	rs3892097	0.0605	0.002 & 0.1094	0.1859	0.1094
		*4	rs28371703	0.0204	0.001 & 0.0808	0.173	0.0894
		*4	rs28371704	0.0204	0.001 & 0.0808	0.173	0.0884
		*4	rs1058172				0.0781
		*6	rs1135840				0.5646
		*10	rs1065852	0.1127	0.5714 & 0.1646	0.2018	0.1929
		*10	rs1058164				0.568
		*35	rs769258	0.0023	0.003 & 0.0061	0.0527	0.0054
		*35	rs1058164				0.568
		*35	rs1135840				0.5646
		*35	rs1135823				0.3740
oral rehydration salts
oral rehydration salts - zinc sulfate
oseltamivir	ABCB1		rs1045642	0.8502	0.6022 & 0.4254	0.4821	0.4092
	CES1		rs200707504
osimertinib	CYP2A6	*4
	ABCG2		rs2231142	0.0129	0.2907 & 0.0971	0.0944	0.1153
			rs2622604	0.8926	0.8006 & 0.8763	0.7634	0.8418
	CYP2C9		rs1057910	0.0023	0.0337 & 0.1094	0.0726	0.1093
	CYP2A6		rs28399433	0.0825	0.2391 & 0.1544	0.0716	0.1437
	STAT3		rs4796793	0.4592	0.619 & 0.6258	0.7306	0.5982
oxaliplatin	ABCB1		rs1045642	0.8502	0.6022 & 0.4254	0.4821	0.4092
			rs1128503	0.8638	0.373 & 0.4131	0.5845	0.3891
	ABCC2		rs717620	0.031	0.2173 & 0.0951	0.2068	0.122
	ERCC1		rs11615	0.9629	0.7381 & 0.5399	0.3777	0.5829
	ERCC2		rs13181	0.1921	0.0764 & 0.3466	0.3638	0.3309
	GSTP1		rs1695	0.4803	0.1786 & 0.2945	0.331	0.2790
	MGAT4A		rs885036	0.7935	0.3562 & 0.4918	0.495	0.4815
	MTHFR		rs1801133	0.09	0.2956 & 0.1186	0.3648	0.1449
			rs1801131	0.1513	0.2192 & 0.4172	0.3131	0.4068
	NOS3		rs1799983	0.9297	0.87 & 0.8323	0.6561	0.8177
	NQO1		rs1800566	0.1755	0.4187 & 0.3579	0.2107	0.3503
	PARD3B		rs17626122	0.267	0.8175 & 0.6748	0.4781	0.6646
	PIN1		rs2233678	0.3162	0.0377 & 0.1442	0.1054	0.1481
	PON1		rs662	0.7526	0.6657 & 0.4243	0.2903	0.4095
	PTGS2		rs5275	0.6377	0.2024 & 0.3998	0.3101	0.3706
	SELE		rs3917412	0.9887	0.7103 & 0.8241	0.7187	0.8026
	VEGFA		rs699947	0.8351	0.7183 & 0.6033	0.505	0.5643
			rs25648	0.0711	0.1002 & 0.1431	0.173	0.1644
			rs2010963	0.6808	0.5923 & 0.7505	0.6918	0.7351
	UGT1A6	UGT1A6*2a	rs6759892	0.3767	0.2242 & 0.4765	0.3827	0.4946
			rs1105880	0.3684	0.2242 & 0.4673	0.333	0.4888
			rs2070959	0.239	0.1964 & 0.4182	0.3101	0.4420
			rs1105879	0.3018	0.2242 & 0.4673	0.333	0.4902
			rs7592281	0.1263	0.1687 & 0.0706	0.0338	0.0994
			rs17868323	0.6097	0.4385 & 0.6943	0.6034	0.6672
			rs17863778	0.6097	0.4385 & 0.6943	0.6034	0.6672
			rs17868324	0.6097	0.4385& 0.6943	0.6034	0.6672
			rs11692021	0.2496	0.1964 & 0.4274	0.3598	0.4508
	UGT1A7	UGT1A7*3	rs17868323	0.6097	0.4385 & 0.6943	0.6034	0.6672
			rs17863778	0.6097	0.4385 & 0.6943	0.6034	0.6672
			rs17868324	0.6097	0.4385 & 0.6943	0.6034	0.6672
			rs11692021	0.2496	0.1964 & 0.4274	0.3598	0.4508
oxamniquine
oxazolindinones
oxycodone	CYP2D6	*1	rs267608313				0.0005
		*1	rs28371696	0.0234	0.0112	0.002	0.0074
		*1	rs138100349			0.003	0.0005
		*1	rs1065852	0.1127	0.5714 & 0.1646	0.2018	0.1929
		*1	rs267608276		0.002		0.0005
		*1	rs28371703	0.0204	0.001 & 0.0808	0.173	0.0894
		*1	rs28371704	0.0204	0.001 & 0.0808	0.173	0.0884
		*1	rs535642512		0.0092		0.0084
		*1	rs374616348				0.0005
[truncated: 840 more rows]
