# Supplementary material for: Cataloging Actionable Pharmacogenomic Variants for Indian Clinical Practice: A Scoping Review
Source: J Xenobiot. 2025 Jul 1;15(4):101. doi: 10.3390/jox15040101 (PMC12286129; doi:10.3390/jox15040101)
Supplement: Supplementary file 1 [file jox-15-00101-s001.zip › Supplementary Table S2_Catalog of pharmacogenomic variants for Indian healthcare..xlsx]

## Sheet: NICU MEDICATIONS
London Health Sciences Center ( LHSC) Neonatal Intensive Care Unit (NICU) Medication Manual									No Data Available
DRUGS	ADVERSE REACTIONS	PharmGKB GENE	STAR ALLELE	rsID	LEVEL OF EVIDENCE	INDIGEN		Unique Drugs	181
								NICU	CPIC LEVEL OF EVIDENCE
Acetaminophen	fever, fussiness, crying, irritability	HLA-DQB1	HLA-DQB1*02:02		LEVEL 3
		NPIPB8, SULT1A1		rs28374453		0.0005		LHSC	LEVEL 1	7
		OPRM1		rs1799971		0.4395			LEVEL 2	2
		PLA2G4A		rs12746200		0.0553			LEVEL 3	35
		PLCG1		rs2228246		0.0385
		SULT1A1		rs552524124				IOWA	LEVEL 1	3
				rs765399160					LEVEL 2	1
				rs1042008					LEVEL 3	13
				rs544820732
				rs72547527				US ( 2005-10)	LEVEL 1	6
				rs758145522					LEVEL 2	5
				rs1042028		0.1775			LEVEL 3	36
		SULT1A3		rs776817009
				rs553050853				US ( 2010-18)	LEVEL 1	6
				rs767263838					LEVEL 2	4
				rs1328799050					LEVEL 3	38
				rs751527244
				rs762151655				NANN	LEVEL 1	1
		SULT1A3, SULT1A4		rs757573592					LEVEL 2	2
		SULT1A3		rs750575779					LEVEL 3	10
		SULT1A3		rs1293732453
		TNFRSF11A		rs1805034		0.4355
		TRPV1		rs224534		0.4432
		UGT1A		rs1042640		0.8416
		UGT1A		rs8330		0.8372
		UGT1A		rs1042640		0.8416
		UGT1A		rs10929303		0.8392
		UGT1A, UGT1A9		rs8330		0.8372
		UGT2B15		rs1902023		0.4554
acetazolamide	GI: vomiting, diarrhea, weight loss, dryness of mouth CNS: drowsiness, fatigue, irritability Bone marrow suppression Renal calculi, hyperchloremic metabolic acidosis	HLA-B	HLA-B*59:01		LEVEL 3
Acyclovir	Phlebitis, transient elevations in serum creatinine and liver function tests, crystal nephropathy with acute tubular necrosis, neutropenia	NUDT15	*1	rs769369441	Non-Pediatric Variant Annotation
		NUDT15	*1	rs746071566
		NUDT15	*1	rs186364861		0.0005
		NUDT15	*1	rs777311140
		NUDT15	*1	rs766023281
		NUDT15	*1	rs1950545307
		NUDT15	*1	rs149436418
		NUDT15	*1	rs1457579126
		NUDT15	*1	rs761191455
		NUDT15	*1	rs1368252918
		NUDT15	*1	rs768324690
		NUDT15	*1	rs116855232		0.0837
		NUDT15	*1	rs147390019
		NUDT15	*1	rs139551410
		NUDT15	*2	rs746071566
		NUDT15	*2	rs116855232		0.0837
		NUDT15	*3	rs116855232		0.0837
		NUDT15	*4	rs147390019
		NUDT15	*5	rs186364861		0.0005
Adenosine	Flushing (18%), shortness of breath/dyspnea (12%), and chest pressure (7%)	ADORA2A		rs5751876	Non-Pediatric Variant Annotation (NO SIGNIFICANCE)	0.3358
Aldactazide	Fluid and electrolyte imbalance: hyper- or hypokalemia, hyponatremia; dehydration May cause hyperglycemia, thrombocytopenia, vomiting, diarrhea, drowsiness, lethargy	ADD1		rs4961	LEVEL 3	0.2135
		ADRB1		rs1801253		0.7591
		ADRB2		rs1042713		0.4688
		CYP4A11		rs3890011		0.6274
		CYP4A11		rs1126742		0.2702
		NOS3		rs1799983		0.8177
		ACE		rs4343		0.6073
		ACE		rs1799752
Alprostadil
Amikacin	Ototoxicity and nephrotoxicity	MT-RNR1		rs267606617	LEVEL 1
Ammonul ®	vomiting, hyperglycemia, hypokalemia, convulsions, mental impairment, cardiovascular (hypo/hypertension, cardiac arrest), dermatologic (rash, urticaria), hematologic (thrombocytopenia, pancytopenia), hepatic (jaundice, cholestasis), local site reaction, respiratory (respiratory distress, dysnea, pneumothorax)	ARG1, ASL, ASS1, CPS1, NAGS, OTC			Ex FDA BIOMARKER
Amoxicillin	diarrhea, vomiting, rashes	HLA-B	HLA-B*18:01		LEVEL 3
		HLA-DQB1		rs9274407		0.7842
Amphotericin B, Liposomal
Ampicillin	CNS irritability Seizures can occur at higher doses or if the drug is administered too quickly	HLA-A	HLA-A*02:01		Non-Pediatric Variant Annotation
Atropine
Caffeine	wide therapeutic index , transient jitteriness and tachycardia	ADORA2A		rs5751876	LEVEL 3	0.3358
	In 3 term infants : acute toxicity manifested as tachypnea, fine tremor of the extremities, opisthotonus, tonic - clonic movements and nonpurposeful jaw and lip movements	ADORA2A		rs2298383		0.3021
		ADORA2A		rs3761422		0.5687
		CYP1A2		rs762551		0.5822
				rs2069514		0.0994
			CYP1A2*1A	rs2069514		0.0994
				rs35694136		0.4172
				rs2069526		0.0844
				rs12720461		0.0029
				rs762551		0.5822
				rs17861157		0.0005
				rs35796837		0.0073
				rs2472304		0.1636
				rs72547516		0.0029
				rs45486893		0.0005
				rs2470890		0.8341
			CYP1A2*1F	rs762551		0.5822
		RYR1		rs186983396
Calcium Gluconate
CeFAZolin
CefoTAXIME	Rare, but include rash, fever (hypersensitivity reactions), phlebitis, diarrhea, vomiting (GI effects), hematological effects (thrombocytopenia, neutropenia), transient increase in liver enzymes Increased risk of candidiasis	SLC22A8		rs11568482	LEVEL 3	0.0024
CefTAZidime
Chloral Hydrate
Clindamycin	Diarrhea, colitis, rash Neutropenia, thrombocytopenia Increased liver function tests (transient) Hypotension and cardiopulmonary arrest with rapid IV administration	HLA-B	HLA-B*51:01		LEVEL 3
			HLA-B*15:27		LEVEL 3
CloNIDine	Hypotension Bradycardia / tachcardia Rebound hypertension if abruptly discontinued Sodium and water retention Constipation	ADRA2C		rs11269124	LEVEL 3
		GNB3		rs5443	LEVEL 3	0.3004
Cloxacillin
Cyclomydril
Cyclopentolate-Phenylephrine	inhibition of GI tract motility, urinary retention, tachycardia, relaxation of smooth muscle in bronchi and bronchioles, CNS stimulation	ADRB2		rs1042713	LEVEL 3	0.4688
Dexamethasone	Glucose intolerance, hypertension, sinus bradycardia, irritability Potential complications include infections, growth impairment, GI bleeding, adrenal cortical suppression, adverse neurodevelopmental outcomes (doses higher than 0.5 mg/kg/day) Gastrointestinal irritation; administer ORAL dose with enteral feed as able	ABCB1		rs2032582	LEVEL 3
		ABCB1		rs1045642		0.4092
		ABCB1		rs2229109		0.0093
		BMP7		rs79085477		0.0458
		CTLA4		rs4553808		0.069
		CTNNB1		rs4135385		0.2088
		DOK5		rs117532069
		GATA3		rs3824662		0.1704
		LINC00251		rs141059755		0.0005
		PYGL		rs7142143
		SERPINE1		rs6092		0.089
Dextrose
DiazePAM	Respiratory depression/arrest, apnea; hypotension, bradycardia, cardiovascular collapse	CYP2C19	*1	rs3758581	LEVEL 3	0.8889
	Phlebitis; local pain with injection; tissue necrosis may occur if infiltration occurs	CYP2C19	*2	rs12769205		0.3689
	Rarely, paradoxical excitement	CYP2C19	*2	rs4244285		0.3678
	Repeated doses over time : severe hypotonia and CNS depression	CYP2C19	*2	rs58973490		0.0025
		CYP2C19	*3	rs4986893		0.0064
		CYP2C19	*3	rs12248560		0.1436
Diazoxide
Digoxin	Toxic doses can produce cardiac arrhythmias, ventricular extrasystoles, AV block Toxic effects are potentiated by high serum Ca, low serum K, and increased/decreased serum Mg Vomiting, feeding intolerance, diarrhea Drowsiness, lethargy	ABCB1		rs2032582	LEVEL 3
		ABCB1		rs1128503		0.3891
		ABCB1		rs1045642		0.4092
		ADRB1		rs1801253		0.7591
		ADRB2		rs1042713		0.4688
		NOS1AP		rs10494366		0.335
		NOS3		rs1799983		0.8177
dobutamine	Significant increases in heart rate and blood pressure have been reported in some patients Less frequent adverse effects include vomiting and ectopic heart beats	ADRB1		rs1801253		0.7591
		GNAS		rs62205366	LEVEL 3
Domperidone
DOPamine
Enoxaparin
EPINEPHrine	Vomiting, respiratory distress, hypertension, tachycardia, bronchial and pulmonary edema, arrhythmias repeated injections may cause tissue necrosis as a result of vasoconstriction at the injection site	CYB5R3, G6PD			FDA BIOMARKER
Erythromycin	Vomiting, diarrhea, abdominal pain, feeding intolerance Risk of hypertrophic pyloric stenosis (greatest in neonates less than 14 days of age) Hypotension, prolonged Q-T interval on ECG, thrombophlebitis with IV infusion	ABCC2		rs717620	LEVEL 3	0.122
		CYP3A4		rs35599367	LEVEL 3	0.0083
fentanyl	respiratory depression, bradycardia, vomiting, hypotension, apnea	CYP3A4		rs2242480	LEVEL 2	0.3405
Ferrous sulfate
Flagyl®	Diarrhea, vomiting, rash, neutropenia, thrombophlebitis	CYP2A6	*1	rs28399433	LEVEL3	0.1437
			*1	rs28399435		0.0283
			*1	rs60605885		0.001
			*1	rs60563539		0.0005
			*1	rs1801272		0.0083
			*1	rs56256500		0.001
			*1	rs28399447		0.0049
			*1	rs28399454		0.0005
			*1	rs1809810		0.0186
			*1	rs28399463		0.0015
			*1	rs8192730		0.0010
			*1	rs5031016		0.0103
			*1	rs6413474		0.0152
			*1	rs5031017		0.0182
			*2	rs1801272		0.0083
			*9	rs28399433		0.1437
			*17	rs28399454		0.0005
FluconAZOLE	Generally, well tolerated Nausea, vomiting, diarrhea Elevations in liver enzymes, jaundice Rare adverse effects: angioedema, hypokalemia, leucopenia, neutropenia, thrombocytopenia	CYP2C19	*1	rs3758581	Non Pediatric Variant Annotation	0.8889
			*14	rs3758581		0.8889
			*1	rs3758581		0.8889
			*9	rs17884712
		CYP3A5		rs776746	Pediatric Variant Annotation	0.7059
		CYP2C19	*1	rs3758581	Non Pediatric Variant Annotation	0.8889
			*8	rs58973490		0.0025
			CYP2C19*1, CYP2C19*11	rs3758581, rs58973490		0.8889, 0.0025
				rs17878459		0.0044
FluCYTOSINE	vomiting, diarrhea May cause bone marrow toxicity (associated with excessive serum levels) Liver function should be monitored since enzyme elevations have been reported occasionally, skin rashes occur	DYPD			TESTING RECOMMENDED
Furosemide	hyponatremia, hypocalcemia, hypokalemia, hypochloremia; dehydration, hypotension from hypovolemia Potentially ototoxic	ABCC4		rs17268282	LEVEL 3	0.0269
		ACE		rs1799752
		ADD1		rs4961		0.2135
		ADD1		rs4961		0.2135
		GNB3		rs5443		0.3004
		NPPA-AS1		rs5063		0.1222
		SLC12A3		rs1529927		0.9971
Ganciclovir	Neutropenia, thrombocytopenia	G6PD			SIGNIFICANCE NOT STATED
gentamicin	Ototoxicity Nephrotoxicity	MT-ND1, MT-RNR1		rs267606617	LEVEL 1
		MT-RNR1		rs267606618	LEVEL 1
		MT-RNR1		rs267606619	LEVEL 1
Glucagon
Glucose	Rebound hypoglycemia Hyperglycemia and glycosuria may result from too rapid administration or metabolic insufficiency Dehydration (if glycosuria present)	RABEP1		rs1000940	Non-Pediatric Variant Annotation	0.4762
		COMT		rs4680	Pediatric Variant Annotation	0.4273
		CRTC2		rs8450	Non-Pediatric Variant Annotation	0.3089
		SLCO1B1		rs4149056		0.0513
Heparin	hemorrhage, hypersensitivity reactions	HLA-DRB3	HLA-DRB3*01:01		LEVEL 3
Hepatitis B Protocol for Neonatal Prophylaxis
Hyaluronidase
HydrALAZINE	cardiovascular (reflex tachycardia, hypotension) GI (vomiting, diarrhea, irritation and bleeding) A lupus-like syndrome has been reported in 10-20% of adult patients Tachyphylaxis (decrease in response) can occur with prolonged therapy	NAT2	*1	rs200893121	LEVEL 3
			*1	rs72466456
			*1	rs45477599
			*1	rs72466457
			*1	rs1805158		0.0024
			*1	rs1801279
			*1	rs72466458
			*1	rs1041983		0.4307
			*1	rs1801280		0.3309
			*1	rs4986996
			*1	rs12720065
			*1	rs72554616
			*1	rs72466460
			*1	rs139351995
			*1	rs1799929		0.3052
			*1	rs72554617		0.0005
			*1	rs79050330		0.0015
			*1	rs375746304
			*1	rs1799930		0.3563
			*1	rs45618543
			*1	rs56387565
			*1	rs138707146
			*1	rs45518335
			*1	rs55700793
			*1	rs1208		0.6473
			*1	rs56393504		0.0005
			*1	rs1799931		0.0753
			*4	rs1801280		0.3309
			*4	rs1799929		0.3052
			*4	rs1208		0.6473
			*4	rs1799930		0.3563
			*4	rs1041983		0.4307
			*4	rs56393504		0.0005
			*4	rs79050330		0.0015
			*4	rs1799931		0.0753
			*4	rs72554617		0.0005
			*4	rs1805158		0.0024
			*5	rs180128		0.8207
			*6	rs1799930		0.3563
			*7	rs1799931		0.0753
			*16	rs1801280		0.3309
			*16	rs1208		0.1437
Hydrocortisone	CVS: hypertension, fluid retention GI: gastritis, GI hemorrhage metabolic: hyperglycemia, hypernatremia, hypocalcemia, hypokalemia skin: slow wound healing increased predisposition to infection	MIR3117		rs12402181	Pediatric Variant Annotation	0.0283
		ATF5		rs8667		0.001
		MIR4268		rs4674470		0.0005
Hypertonic Sodium Chloride (NaCI) (3%)	Sodium toxicity is almost always related to how fast a sodium deficit is corrected. Hypernatremia, edema Too rapid an administration may result in an increase in serum osmolality, resulting in CNS hemorrhage.	G6PD	Actionable PGx
Ibuprofen	Cardiorespiratory: case reports of pulmonary hypertension have been described, especially when ibuprofen is used prophylactically GI: GI hemorrhage, intestinal perforation, necrotizing enterocolitis (NEC) Renal: transient oliguria, hyponatremia and elevation in blood creatinine; acute renal failure is uncommon	CYP2C9	*1	rs72558189	LEVEL 1	0.001
				rs200965026		0.0049
				rs199523631		0.0005
				rs1799853		0.0186
				rs17847037		0.0015
				rs7900194		0.0010
				rs2256871		0.0103
				rs28371685		0.0152
				rs1057910		0.0182
			*2	rs1799853		0.0083
			*3	rs1057910		0.1437
Isoproterenol	Flushing, vomiting, tachycardia, weakness, sweating, profound hypotension Overdose: arrhythmias, elevation followed by a fall in blood pressure, cardiac arrest In hypoxia, ventricular arrhythmias can occur even in recommended dosage range restlessness, excitement	ADRB2		rs1042713	LEVEL 3	0.0005
Kayexalate®
Lansoprazole	GI: abdominal pain, cramps, bloating, constipation, diarrhea, vomiting, mildly elevated AST/ALT CV: hypertension, hypotension Dermatologic: urticaria, prutitus Hematologic: thrombocytopenia, leucopenia, leukocytosis, anemia Endocrine: hyperglycemia, hyperlipidemia	CYP2C19	*1	rs3758581	LEVEL 1	0.8889
			*2	rs12769205		0.3689
				rs4244285		0.3678
				rs58973490		0.0025
			*3	rs4986893		0.0064
			*8	rs41291556
				rs3758581		0.8889
			*9	rs17884712
				rs3758581		0.8889
			*17	rs12248560		0.1436
Lasix®	Fluid and electrolyte imbalance: hyponatremia, hypocalcemia, hypokalemia, hypochloremia; dehydration, hypotension from hypovolemia Potentially ototoxic	ABCC4		rs17268282	LEVEL 3	0.0269
		ACE		rs1799752
		ADD1		rs4961		0.2135
		GNB3		rs5443		0.3004
		NPPA-AS1		rs5063		0.1222
		SLC12A3		rs1529927		0.9971
Levothyroxine		IRS4, NKX2-5, PAX8, TBL1X, TSHB			TESTING REQUIRED
LORazepam	excessive sleepiness, drowsiness, respiratory depression, partial airway obstruction, skin rash, vomiting and pain and erythema at the injection site	UGT2B15		rs1902023	LEVEL 3	0.4554
Magnesium Sulfate
Meropenem
MetroNIDAZOLE	Diarrhea, vomiting, rash, neutropenia, thrombophlebitis	CYP2A6	*1	rs28399433	LEVEL 3	0.1437
			*1	rs28399435		0.0283
			*1	rs60605885		0.001
			*1	rs60563539		0.0005
			*1	rs1801272		0.0083
			*1	rs56256500		0.001
			*1	rs28399447		0.0049
			*1	rs28399454		0.0005
			*1	rs1809810		0.0186
			*1	rs28399463		0.0015
			*1	rs8192730		0.0010
			*1	rs5031016		0.0103
			*1	rs6413474		0.0152
			*1	rs5031017		0.0182
			*2	rs1801272		0.0083
			*9	rs28399433		0.1437
			*17	rs28399454		0.0005
Midazolam	central respiratory depression	CYP3A4		rs12721627
		CYP3A4		rs35599367		0.0083
		CYP3A5	CYP3A5*1	rs776746		0.7059
		CYP3A5	CYP3A5*3	rs776746		0.7059
		POR		rs1057868		0.3548
		VDR		rs4516035		0.2030
		VDR		rs11568820		0.3320
		VDR		rs1544410		0.439
Milrinone
Morphine	Respiratory depression, vomiting, constipation, urinary retention, hypotension, bradycardia, sweating, decreased GI motility	ABCB1		rs1045642	LEVEL 3	0.4092
		ABCB1		rs1128503		0.3891
		ABCB1		rs9282564		0.0176
		ABCC3		rs4793665		0.7151
		COMT		rs4680		0.4273
		COMT		rs6269		0.3137
		FAAH		rs2295632		0.4961
		FAAH		rs3766246		0.3619
		FAAH		rs4141964		0.3648
		FAAH		rs324420		0.1862
		IL1B		rs1143634		0.1399
		KCNJ6		rs6517442		0.8281
		OPRK1		rs1051660		0.1616
		OPRM1		rs1799971		0.4395
		RHBDF2		rs12948783		0.3993
		SLC6A4		rs1042173		0.5088
		SULT1A3		rs1293732453
		SULT1A3		rs553050853
		SULT1A3		rs767263838
		SULT1A3		rs762151655
		SULT1A3		rs1328799050
		SULT1A3		rs751527244
		SULT1A3, SULT1A4		rs757573592
		TAOK3		rs795484		0.7386
		TAOK3		rs1277441		0.7016
		TLR2		rs3804100		0.1623
		UGT2B7		rs7438135		0.6201
		UGT2B7		rs7668282		0.1486
		UGT2B7		rs7439366		0.6175
Naloxone	Abrupt reversal of narcotic depression may result in vomiting, sweating, tachycardia, hypertension, tremors, agitation and irritability	COMT		rs4680		0.4273
		OPRM1		rs1799971	LEVEL 3	0.4273
Nystatin
Palivizumab
Pantoprazole	GI: abdominal pain, cramps, bloating, constipation, diarrhea, vomiting CV: hypertension, hypotension Dermatologic: urticaria, prutitus Hematologic: thrombocytopenia, leucopenia, leukocytosis, anemia IV: thrombophlebitis, abscess Endocrine: hyperglycemia, hyperlipidemia	CYP2C19	*1	rs3758581	LEVEL 1	0.8889
			*2	rs12769205		0.3689
			*2	rs4244285		0.3678
			*2	rs58973490		0.0025
			*3	rs4986893		0.0064
			*17	rs12248560		0.1436
Penicillin G Sodium
PHENobarbital	respiratory depression when given IV; be prepared to ventilate the infant Hypotension and apnea, especially with cumulative loading doses greater than 20 mg/kg Skin eruptions, skin rash Drowsiness, sedation, occasional paradoxical excitation	ABCB1		rs1045642	LEVEL 3	0.4092
		CYP1A1		rs2606345		0.3176
		HLA-B	HLA-B*51:01
		MTHFR		rs1801133		0.1449
Phentolamine
phenytoin	Actute, following IV administration: hypotension, bradycardia, ventricular fibrillation, vasodilation; venous irritation; pain, thrombophlebitis, skin rash. Observe IV site carefully. Extravasation may cause tissue inflammation and necrosis. GI side effects: vomiting, constipation. Other : toxic hepatitis, gingival hyperplasia, hyperglycemia and osteoporosis	CYP2C9	*1	rs72558189	LEVEL 1	0.001
		CYP2C9	*1	rs200965026		0.0049
		CYP2C9	*1	rs199523631		0.0005
		CYP2C9	*1	rs1799853		0.0186
		CYP2C9	*1	rs17847037		0.0015
		CYP2C9	*1	rs7900194		0.0010
		CYP2C9	*1	rs2256871		0.0103
		CYP2C9	*1	rs28371685		0.0152
		CYP2C9	*1	rs1057910		0.0182
		CYP2C9	*2	rs1799853		0.0307
		CYP2C9	*3	rs1057910		0.1093
		CYP2C9	*5	rs28371686
		CYP2C9	*6	rs9332131
		CYP2C9	*8	rs7900194		0.0005
		CYP2C9	*11	rs28371685		0.0029
		CYP2C9	*13	rs72558187
		CYP2C9	*14	rs72558189		0.018
		CYP2C9	*16	rs72558192
		CYP2C9	*29	rs182132442
		CYP2C9	*31	rs57505750
		CYP2C9	*33	rs200183364
		CYP2C9	*37	rs564813580
		CYP2C9	*39	rs762239445
		CYP2C9	*42	rs12414460
		CYP2C9	*43	rs767576260
		CYP2C9	*45	rs199523631		0.0015
		CYP2C9	*50
		CYP2C9	*52	rs988617574
		CYP2C9	*55	rs1250577724
Phytonadione
Potassium Chloride	Gastrointestinal - vomiting, diarrhea, bleeding, distention and pain (with oral preparations) Hyperkalemia (most common and serious hazard) - listlessness, irritability, muscle weakness, hypotension, respiratory distress, cardiac dysrhythmias, heart block, cardiac arrest	G6PD			Ex FDA BIOMARKER
Prevnar 13
propranolol	Hypoglycemia, hypotension, bradycardia, vomiting, diarrhea, bronchospasm, lethargy, cold extremities	ADRB2		rs1042713	LEVEL 3	0.4688
		COMT		rs4680		0.4273
Pyridoxine
rocuronium	Tachycardia, arrhythmias and changes in blood pressure (both hypotension and hypertension) Hypersensitivity reactions, bronchospasm (rare) Transient rash, residual muscle weakness, prolonged dose-related apnea	ABCB1		rs1128503	LEVEL 3	0.3891
		IAPP, SLCO1A2		rs11045995		0.1807
		SLCO1A2		rs7967354		0.1734
		SLCO1A2		rs3834939		0.287
		SLCO1B1		rs2306283		0.5209
Salbutamol	dose related: tachycardia, arrhythmias, tremor, hypokalemia, peripheral vasodilation. Irritable behaviour, GI upset	ADRB2		rs1800888	LEVEL 3	0.0029
		ADRB2		rs1042713		0.4688
		CLOCK		rs1522113		0.0171
		COL22A1		rs6988229		0.0992
		CRHR2		rs2267715		0.4537
		CRHR2		rs7793837		0.2744
		DUSP1		rs881152		0.2138
Septra®	GI adverse effects and sensitivity skin reactions are the most frequent (approximately 3.5% of patients) Rare hematological reactions Local reactions (pain, inflammation and rarely thrombophlebitis)	GCLC		rs761142	LEVEL 3	0.3353
Sodium Bicarbonate
Sodium phenylacetate and Sodium Benzoate		ARG1, ASL, ASS1, CPS1, NAGS, OTC			Ex FDA BIOMARKER
Sodium Polystyrene Sulfonate
Spironolactone - Hydrochlorothiazide	Fluid and electrolyte imbalance: hyper- or hypokalemia, hyponatremia; dehydration May cause hyperglycemia, thrombocytopenia, vomiting, diarrhea, drowsiness, lethargy	ACE		rs1799752	LEVEL 3
		ACE		rs4343		0.6073
		ADD1		rs4961		0.2135
		ADRB1		rs1801253		0.7591
		ADRB2		rs1042713		0.4688
		CYP4A11		rs3890011		0.6274
		CYP4A11		rs1126742		0.2702
		NOS3		rs1799983		0.8177
Sulfamethoxazole-Trimethoprim	GI adverse effects and sensitivity skin reactions are the most frequent (approximately 3.5% of patients) Rare hematological reactions Local reactions (pain, inflammation and rarely thrombophlebitis)	HLA-B	HLA-B*13:01, HLA-B*15:02, HLA-B*38:02		LEVEL 2
		HLA-C	HLA-C*06:02, HLA-C*07:27, HLA-C*08:01
Synagis®
tobramycin	Ototoxicity Nephrotoxicity	MT-RNR1		rs267606617	LEVEL 1
		MT-RNR1		rs267606619	LEVEL 1
Tri-vi-Sol®
Trimethoprim	Rash, hyperkalemia, hyponatremia, elevated liver enzymes, nausea, vomiting, elevated BUN and serum creatinine	G6PD, NAT2			FDA BIOMARKER
Tylenol®	nausea, stomach pain, headache, hoarseness, loss of appetite, itching, rash, dark urine, clay-colored stools and swelling of the face, throat, tongue or limbs.	NPIPB8, SULT1A1		rs28374453	LEVEL 3	0.0005
		OPRM1		rs1799971		0.4395
		PLA2G4A		rs12746200		0.0553
		PLCG1		rs2228246		0.0385
		SULT1A1		rs552524124
		SULT1A1		rs767487725
		SULT1A1		rs765399160
		SULT1A1		rs1042008
		SULT1A1		rs544820732
		SULT1A1		rs72547527
		SULT1A1		rs758145522
		SULT1A1		rs1042028		0.1775
		SULT1A3		rs776817009
		SULT1A3		rs553050853
		SULT1A3		rs767263838
		SULT1A3		rs1328799050
		SULT1A3		rs751527244
		SULT1A3		rs762151655
		SULT1A3, SULT1A4		rs757573592
		SULT1A3		rs750575779
		SULT1A3		rs1293732453
		TNFRSF11A		rs1805034		0.4355
		TRPV1		rs224534		0.4432
		UGT1A		rs1042640		0.8416
		UGT1A		rs8330		0.8372
		UGT1A		rs1042640		0.8416
		UGT1A		rs10929303		0.8392
		UGT1A		rs10929303		0.8392
		UGT1A, UGT1A9		rs8330		0.8372
		UGT2B15		rs1902023		0.4554
		HLA-DQB1	HLA-DQB1*02:02
Vancomycin	Ototoxicity, nephrotoxicity, thrombophlebitis, neutropenia, “red man” syndrome with rapid infusion	HLA-A	HLA-A*32:01		LEVEL 3
Ventolin® ( salbutamol)	achycardia, arrhythmias, tremor, hypokalemia, peripheral vasodilation. Irritable behaviour, GI upset	ADRB2		rs1800888	LEVEL 3	0.0029
		ADRB2		rs1042713		0.4688
		CLOCK		rs1522113		0.0171
		COL22A1		rs6988229		0.0992
		CRHR2		rs2267715		0.4537
		CRHR2		rs7793837		0.2744
		DUSP1		rs881152		0.2138
Vitamin B6
Vitamin K1	Flushing, weakness, cramping pains, swelling at injection site Following large doses, severe hemolytic anemia, with indirect hyperbilirubinemia	CYP4F2	CYP4F2*1	rs3093105	LEVEL 3	0.1535
				rs114099324
				rs115517770
				rs201380574
				rs144455532
				rs114396708
				rs145875499
				rs3093153		0.0063
				rs144233412
				rs145174239		0.0181
				rs2108622		0.4012
				rs138971789
				rs4020346		0.0029
				rs3093200		0.023
			CYP4F2*3	rs2108622		0.4012
IOWA HEALTH CENTER NEONATOLOGY
DRUGS	ADVERSE REACTIONS	PharmGKB GENE	STAR ALLELE	rsID	LEVEL OF EVIDENCE	INDIGEN
fentanyl	respiratory depression, bradycardia, vomiting, hypotension, apnea	CYP3A4		rs2242480	LEVEL 2	0.3405
Morphine	Respiratory depression, vomiting, constipation, urinary retention, hypotension, bradycardia, sweating, decreased GI motility	ABCB1		rs1045642	LEVEL 3	0.4092
		ABCB1		rs1128503		0.3891
		ABCB1		rs9282564		0.0176
		ABCC3		rs4793665		0.7151
		COMT		rs4680		0.4273
		COMT		rs6269		0.3137
		FAAH		rs2295632		0.4961
		FAAH		rs3766246		0.3619
		FAAH		rs4141964		0.3648
		FAAH		rs324420		0.1862
		IL1B		rs1143634		0.1399
		KCNJ6		rs6517442		0.8281
		OPRK1		rs1051660		0.1616
		OPRM1		rs1799971		0.4395
		RHBDF2		rs12948783		0.3993
		SLC6A4		rs1042173		0.5088
		SULT1A3		rs1293732453
		SULT1A3		rs553050853
		SULT1A3		rs767263838
		SULT1A3		rs762151655
		SULT1A3		rs1328799050
		SULT1A3		rs751527244
		SULT1A3, SULT1A4		rs757573592
		TAOK3		rs795484		0.7386
		TAOK3		rs1277441		0.7016
		TLR2		rs3804100		0.1623
		UGT2B7		rs7438135		0.6201
		UGT2B7		rs7668282		0.1486
		UGT2B7		rs7439366		0.6175
LORazepam	excessive sleepiness, drowsiness, respiratory depression, partial airway obstruction, skin rash, vomiting and pain and erythema at the injection site	UGT2B15		rs1902023	LEVEL 3	0.4554
Midazolam	central respiratory depression	CYP3A4		rs12721627	LEVEL 3
		CYP3A4		rs35599367		0.0083
		CYP3A5	CYP3A5*1	rs776746		0.7059
		CYP3A5	CYP3A5*3	rs776746		0.7059
		POR		rs1057868		0.3548
		VDR		rs4516035		0.2030
		VDR		rs11568820		0.3320
		VDR		rs1544410		0.439
Dexmedetomidine	Bradycardia Hypotension Hypertension Respiratory Depression Delayed Emergence Hypothermia Withdrawal Symptoms Agitation and Restlessness	ADRA2A		rs1800035	LEVEL 3
		ADRA2A		rs1800544
		ADRA2A		rs775887911
		ADRA2A		rs201376588
		PRKCB		rs9922316
Ibuprofen	Cardiorespiratory: case reports of pulmonary hypertension have been described, especially when ibuprofen is used prophylactically GI: GI hemorrhage, intestinal perforation, necrotizing enterocolitis (NEC) Renal: transient oliguria, hyponatremia and elevation in blood creatinine; acute renal failure is uncommon	CYP2C9	*1	rs72558189	LEVEL 1	0.001
		CYP2C9	*1	rs200965026		0.0049
		CYP2C9	*1	rs199523631		0.0005
		CYP2C9	*1	rs1799853		0.0186
		CYP2C9	*1	rs17847037		0.0015
		CYP2C9	*1	rs7900194		0.0010
		CYP2C9	*1	rs2256871		0.0103
		CYP2C9	*1	rs28371685		0.0152
		CYP2C9	*1	rs1057910		0.0182
		CYP2C9	*2	rs1799853		0.0083
		CYP2C9	*3	rs1057910		0.1437
Acetaminophen	fever, fussiness, crying, irritability	HLA-DQB1	HLA-DQB1*02:02		LEVEL 3
		NPIPB8, SULT1A1		rs28374453		0.0005
		OPRM1		rs1799971		0.4395
		PLA2G4A		rs12746200		0.0553
		PLCG1		rs2228246		0.0385
		SULT1A1		rs552524124
		SULT1A1		rs765399160
		SULT1A1		rs1042008
		SULT1A1		rs544820732
		SULT1A1		rs72547527
		SULT1A1		rs758145522
		SULT1A1		rs1042028		0.1775
		SULT1A3		rs776817009
		SULT1A3		rs553050853
		SULT1A3		rs767263838
		SULT1A3		rs1328799050
		SULT1A3		rs751527244
		SULT1A3		rs762151655
		SULT1A3, SULT1A4		rs757573592
		SULT1A3		rs750575779
		SULT1A3		rs1293732453
		TNFRSF11A		rs1805034		0.4355
		TRPV1		rs224534		0.4432
		UGT1A		rs1042640		0.8416
		UGT1A		rs8330		0.8372
		UGT1A		rs1042640		0.8416
		UGT1A		rs10929303		0.8392
		UGT1A, UGT1A9		rs8330		0.8372
		UGT2B15		rs1902023		0.4554
Vecuronium	Neuromuscular Blockers in Neonates
Pancuronium
Rocuronium		ABCB1		rs1128503	LEVEL 3	0.3891
		IAPP, SLCO1A2		rs11045995		0.1807
		SLCO1A2		rs7967354		0.1807
		SLCO1A2		rs3834939		0.2870
		SLCO1B1		rs2306283		0.5209
PHENobarbital	respiratory depression when given IV; be prepared to ventilate the infant Hypotension and apnea, especially with cumulative loading doses greater than 20 mg/kg Skin eruptions, skin rash Drowsiness, sedation, occasional paradoxical excitation	ABCB1		rs1045642	LEVEL 3	0.4092
		CYP1A1		rs2606345		0.3176
		HLA-B	HLA-B*51:01
		MTHFR		rs1801133		0.1449
phenytoin	Actute, following IV administration: hypotension, bradycardia, ventricular fibrillation, vasodilation; venous irritation; pain, thrombophlebitis, skin rash. Observe IV site carefully. Extravasation may cause tissue inflammation and necrosis. GI side effects: vomiting, constipation. Other : toxic hepatitis, gingival hyperplasia, hyperglycemia and osteoporosis	CYP2C9	*1	rs72558189	LEVEL 1	0.001
		CYP2C9	*1	rs200965026		0.0049
		CYP2C9	*1	rs199523631		0.0005
		CYP2C9	*1	rs1799853		0.0186
		CYP2C9	*1	rs17847037		0.0015
		CYP2C9	*1	rs7900194		0.0010
		CYP2C9	*1	rs2256871		0.0103
		CYP2C9	*1	rs28371685		0.0152
		CYP2C9	*1	rs1057910		0.0182
		CYP2C9	*2	rs1799853		0.0307
		CYP2C9	*3	rs1057910		0.1093
		CYP2C9	*5	rs28371686
		CYP2C9	*6	rs9332131
		CYP2C9	*8	rs7900194		0.0005
		CYP2C9	*11	rs28371685		0.0029
		CYP2C9	*13	rs72558187
		CYP2C9	*14	rs72558189		0.018
		CYP2C9	*16	rs72558192
		CYP2C9	*29	rs182132442
		CYP2C9	*31	rs57505750
		CYP2C9	*33	rs200183364
		CYP2C9	*37	rs564813580
		CYP2C9	*39	rs762239445
		CYP2C9	*42	rs12414460
		CYP2C9	*43	rs767576260
		CYP2C9	*45	rs199523631		0.0015
		CYP2C9	*50
		CYP2C9	*52	rs988617574
		CYP2C9	*55	rs1250577724
Fosphenytoin
Levetiracetam	Drowsiness Dizziness Headache Irritability Fatigue Coordination Difficulties Behavioral Changes Infection Decreased Appetite Nausea	HLA-A	HLA-A*11:01		LEVEL 3
DiazePAM	Respiratory depression/arrest, apnea; hypotension, bradycardia, cardiovascular collapse	CYP2C19	*1	rs3758581	LEVEL 3	0.8889
	Phlebitis; local pain with injection; tissue necrosis may occur if infiltration occurs	CYP2C19	*2	rs12769205		0.3689
	Rarely, paradoxical excitement	CYP2C19	*2	rs4244285		0.3678
	Repeated doses over time : severe hypotonia and CNS depression	CYP2C19	*2	rs58973490		0.0025
		CYP2C19	*3	rs4986893		0.0064
		CYP2C19	*3	rs12248560		0.1436
gentamicin	Ototoxicity Nephrotoxicity	MT-ND1, MT-RNR1		rs267606617	LEVEL 1
		MT-RNR1		rs267606618
		MT-RNR1		rs267606619
Furosemide	hyponatremia, hypocalcemia, hypokalemia, hypochloremia; dehydration, hypotension from hypovolemia Potentially ototoxic	ABCC4		rs17268282	LEVEL 3	0.0269
		ACE		rs1799752
		ADD1		rs4961		0.2135
		ADD1		rs4961		0.2135
		GNB3		rs5443		0.3004
		NPPA-AS1		rs5063		0.1222
		SLC12A3		rs1529927		0.9971
Spironolactone - Hydrochlorothiazide	Fluid and electrolyte imbalance: hyper- or hypokalemia, hyponatremia; dehydration May cause hyperglycemia, thrombocytopenia, vomiting, diarrhea, drowsiness, lethargy	ACE		rs1799752	LEVEL 3
		ACE		rs4343		0.6073
		ADD1		rs4961		0.2135
		ADRB1		rs1801253		0.7591
		ADRB2		rs1042713		0.4688
		CYP4A11		rs3890011		0.6274
		CYP4A11		rs1126742		0.2702
		NOS3		rs1799983		0.8177
Metolazone
Caffeine citrate	Tachycardia Gastroesophageal Reflux Irritability Restlessness Jitteriness Feeding Intolerance Increased Urine Output Hyperglycemia	ADORA2A		rs5751876	LEVEL 3	0.3358
				rs2298383		0.3021
				rs3761422		0.5687
		CYP1A2		rs762551		0.5822
				rs2069514		0.0994
			CYP1A2*1A	rs2069514		0.0994
				rs35694136		0.4172
				rs2069526		0.0844
				rs12720461		0.0029
				rs762551		0.5822
				rs72547511
				rs138652540
				rs72547512
				rs72547513
				rs17861157		0.0005
				rs56276455
				rs2472304		0.1636
				rs72547515
				rs72547516		0.0029
				rs149928755
				rs55889066
				rs56107638
				rs28399424
				rs144148965
				rs45486893		0.0005
				rs72547517
				rs143193369
				rs2470890		0.8341
				rs35796837		0.0073
				rs56160784
			CYP1A2*1F	rs762551		0.5822
			CYP1A2	rs762551		0.5822
			CYP1A2	rs762551		0.5822
			RYR1	rs186983396
Doxapram
Albuterol
Levalbuterol
Theophylline	Bronchodilators for Reactive Airway Disease	CYP1A2		rs35694136	Non-Pediatric Variant Annotation	0.4172
		CYP1A2		rs2069514		0.0994
Adenosine	Flushing (18%), shortness of breath/dyspnea (12%), and chest pressure (7%)	ADORA2A		rs5751876	NO SIGNIFICANCE	0.3358
Atropine
Calcium Gluconate
Dextrose
Dopamine
EPINEPHrine	Vomiting, respiratory distress, hypertension, tachycardia, bronchial and pulmonary edema, arrhythmias repeated injections may cause tissue necrosis as a result of vasoconstriction at the injection site	CYB5R3, G6PD			FDA BIOMARKER
fentanyl	respiratory depression, bradycardia, vomiting, hypotension, apnea	CYP3A4		rs2242480	LEVEL 2	0.3405
HydrALAZINE	cardiovascular (reflex tachycardia, hypotension) GI (vomiting, diarrhea, irritation and bleeding) A lupus-like syndrome has been reported in 10-20% of adult patients Tachyphylaxis (decrease in response) can occur with prolonged therapy	NAT2	*1	rs200893121	LEVEL 3
			*1	rs72466456
			*1	rs45477599
			*1	rs72466457
			*1	rs1805158		0.0024
			*1	rs1801279
			*1	rs72466458
			*1	rs1041983		0.4307
			*1	rs1801280		0.3309
			*1	rs4986996
			*1	rs12720065
			*1	rs72554616
			*1	rs72466460
			*1	rs139351995
			*1	rs1799929		0.3052
			*1	rs72554617		0.0005
			*1	rs79050330		0.0015
			*1	rs375746304
			*1	rs1799930		0.3563
			*1	rs45618543
			*1	rs56387565
			*1	rs138707146
			*1	rs45518335
			*1	rs55700793
			*1	rs1208		0.6473
			*1	rs56393504		0.0005
			*1	rs1799931		0.0753
			*4	rs1801280		0.3309
			*4	rs1799929		0.3052
			*4	rs1208		0.6473
			*4	rs1799930		0.3563
			*4	rs1041983		0.4307
			*4	rs56393504		0.0005
			*4	rs79050330		0.0015
			*4	rs1799931		0.0753
			*4	rs72554617		0.0005
			*4	rs1805158		0.0024
			*5	rs180128		0.8207
			*6	rs1799930		0.3563
			*7	rs1799931		0.0753
			*16	rs1801280		0.3309
			*16	rs1208		0.1437
Naloxone	Abrupt reversal of narcotic depression may result in vomiting, sweating, tachycardia, hypertension, tremors, agitation and irritability	COMT		rs4680	LEVEL 3	0.4273
		OPRM1		rs1799971		0.4273
Sodium Bicarbonate
Vecuronium
Medication use in the neonatal intensive care unit ( 2005 - 2010 )
DRUGS	ADVERSE REACTIONS	PharmGKB GENE	STAR ALLELE	rsID	LEVEL OF EVIDENCE	INDIGEN
Ampicillin	CNS irritability Seizures can occur at higher doses or if the drug is administered too quickly	HLA-A	HLA-A*02:01	Non-Pediatric Variant Annotation
gentamicin	Ototoxicity Nephrotoxicity	MT-ND1, MT-RNR1		rs267606617	LEVEL 1
		MT-RNR1		rs267606618
		MT-RNR1		rs267606619
Caffeine citrate	Tachycardia Gastroesophageal Reflux Irritability Restlessness Jitteriness Feeding Intolerance Increased Urine Output Hyperglycemia	ADORA2A		rs5751876	LEVEL 3	0.3358
				rs2298383		0.3021
				rs3761422		0.5687
		CYP1A2		rs762551		0.5822
				rs2069514		0.0994
			CYP1A2*1A	rs2069514		0.0994
				rs35694136		0.4172
				rs2069526		0.0844
				rs12720461		0.0029
				rs762551		0.5822
				rs72547511
				rs138652540
				rs72547512
				rs72547513
				rs17861157		0.0005
				rs56276455
				rs2472304		0.1636
				rs72547515
				rs72547516		0.0029
				rs149928755
				rs55889066
				rs56107638
				rs28399424
				rs144148965
				rs45486893		0.0005
				rs72547517
				rs143193369
				rs2470890		0.8341
				rs35796837		0.0073
				rs56160784
			CYP1A2*1F	rs762551		0.5822
			CYP1A2	rs762551		0.5822
			CYP1A2	rs762551		0.5822
			RYR1	rs186983396
Vancomycin	Ototoxicity, nephrotoxicity, thrombophlebitis, neutropenia, “red man” syndrome with rapid infusion	HLA-A	HLA-A*32:01		LEVEL 3
Beractant
Furosemide	hyponatremia, hypocalcemia, hypokalemia, hypochloremia; dehydration, hypotension from hypovolemia Potentially ototoxic	ABCC4		rs17268282	LEVEL 3	0.0269
		ACE		rs1799752
		ADD1		rs4961		0.2135
		ADD1		rs4961		0.2135
		GNB3		rs5443		0.3004
		NPPA-AS1		rs5063		0.1222
		SLC12A3		rs1529927		0.9971
fentanyl	respiratory depression, bradycardia, vomiting, hypotension, apnea	CYP3A4		rs2242480	LEVEL 2	0.3405
Dopamine
Midazolam	central respiratory depression	CYP3A4		rs12721627	LEVEL 3
		CYP3A4		rs35599367		0.0083
		CYP3A5	CYP3A5*1	rs776746		0.7059
		CYP3A5	CYP3A5*3	rs776746		0.7059
		POR		rs1057868		0.3548
		VDR		rs4516035		0.2030
		VDR		rs11568820		0.3320
		VDR		rs1544410		0.439
Calfactant
ranitidine	Headache Dizziness Constipation Diarrhea Nausea Vomiting Abdominal Pain Rash	SLC22A1		rs34130495	Non-Pediatric Variant Annotation	0.0024
				rs12208357		0.0244
Poractant alpha
Morphine	Respiratory depression, vomiting, constipation, urinary retention, hypotension, bradycardia, sweating, decreased GI motility	ABCB1		rs1045642	LEVEL 3	0.4092
		ABCB1		rs1128503		0.3891
		ABCB1		rs9282564		0.0176
		ABCC3		rs4793665		0.7151
		COMT		rs4680		0.4273
		COMT		rs6269		0.3137
		FAAH		rs2295632		0.4961
		FAAH		rs3766246		0.3619
		FAAH		rs4141964		0.3648
		FAAH		rs324420		0.1862
		IL1B		rs1143634		0.1399
		KCNJ6		rs6517442		0.8281
		OPRK1		rs1051660		0.1616
		OPRM1		rs1799971		0.4395
		RHBDF2		rs12948783		0.3993
		SLC6A4		rs1042173		0.5088
		SULT1A3		rs1293732453
		SULT1A3		rs553050853
		SULT1A3		rs767263838
		SULT1A3		rs762151655
		SULT1A3		rs1328799050
		SULT1A3		rs751527244
		SULT1A3, SULT1A4		rs757573592
		TAOK3		rs795484		0.7386
		TAOK3		rs1277441		0.7016
		TLR2		rs3804100		0.1623
		UGT2B7		rs7438135		0.6201
		UGT2B7		rs7668282		0.1486
		UGT2B7		rs7439366		0.6175
CefoTAXIME	Rare, but include rash, fever (hypersensitivity reactions), phlebitis, diarrhea, vomiting (GI effects), hematological effects (thrombocytopenia, neutropenia), transient increase in liver enzymes Increased risk of candidiasis	SLC22A8		rs11568482	LEVEL 3	0.0024
Acetaminophen	fever, fussiness, crying, irritability	HLA-DQB1	HLA-DQB1*02:02		LEVEL 3
		NPIPB8, SULT1A1		rs28374453		0.0005
		OPRM1		rs1799971		0.4395
		PLA2G4A		rs12746200		0.0553
		PLCG1		rs2228246		0.0385
		SULT1A1		rs552524124
				rs765399160
				rs1042008
				rs544820732
				rs72547527
				rs758145522
				rs1042028		0.1775
		SULT1A3		rs776817009
		SULT1A3		rs553050853
		SULT1A3		rs767263838
		SULT1A3		rs1328799050
		SULT1A3		rs751527244
		SULT1A3		rs762151655
		SULT1A3, SULT1A4		rs757573592
		SULT1A3		rs750575779
		SULT1A3		rs1293732453
		TNFRSF11A		rs1805034		0.4355
		TRPV1		rs224534		0.4432
		UGT1A		rs1042640		0.8416
		UGT1A		rs8330		0.8372
		UGT1A		rs1042640		0.8416
		UGT1A		rs10929303		0.8392
		UGT1A, UGT1A9		rs8330		0.8372
		UGT2B15		rs1902023		0.4554
Indomethacin	gastrointestinal ulcers, gastrointestinal bleeding, kidney problems, hypertension, headache, dizziness, and rash.	CYP2C9	*1	rs72558189	LEVEL 3	0.0180
			*1	rs200965026		0.0015
			*1	rs199523631		0.0015
			*1	rs1799853		0.0307
			*1	rs17847037		0.0010
			*1	rs7900194		0.0005
			*1	rs2256871		0.0005
			*1	rs28371685		0.0029
			*1	rs1057910		0.1093
			*3	rs1057910		0.1093
PHENobarbital	respiratory depression when given IV; be prepared to ventilate the infant Hypotension and apnea, especially with cumulative loading doses greater than 20 mg/kg Skin eruptions, skin rash Drowsiness, sedation, occasional paradoxical excitation	ABCB1		rs1045642	LEVEL 3	0.4092
		CYP1A1		rs2606345		0.3176
		HLA-B	HLA-B*51:01
		MTHFR		rs1801133		0.1449
Albuterol
Epoietin alpha
LORazepam	excessive sleepiness, drowsiness, respiratory depression, partial airway obstruction, skin rash, vomiting and pain and erythema at the injection site	UGT2B15		rs1902023	LEVEL 3	0.4554
Hydrocortisone	CVS: hypertension, fluid retention GI: gastritis, GI hemorrhage metabolic: hyperglycemia, hypernatremia, hypocalcemia, hypokalemia skin: slow wound healing increased predisposition to infection	MIR3117		rs12402181	Pediatric Variant Annotation	0.0283
		ATF5		rs8667		0.001
		MIR4268		rs4674470		0.0005
tobramycin	Ototoxicity Nephrotoxicity	MT-RNR1		rs267606617	LEVEL 1
		MT-RNR1		rs267606619
Erythromycin	Vomiting, diarrhea, abdominal pain, feeding intolerance Risk of hypertrophic pyloric stenosis (greatest in neonates less than 14 days of age) Hypotension, prolonged Q-T interval on ECG, thrombophlebitis with IV infusion	ABCC2		rs717620	LEVEL 3	0.122
		CYP3A4		rs35599367		0.0083
Dobutamine	Tachycardia Hypertension Arrhythmias Angina Headache Nausea Tremors Shortness of Breath	ADRB1		rs1801253	LEVEL 3	0.7591
		GNAS		rs62205366
Dexamethasone	Glucose intolerance, hypertension, sinus bradycardia, irritability Potential complications include infections, growth impairment, GI bleeding, adrenal cortical suppression, adverse neurodevelopmental outcomes (doses higher than 0.5 mg/kg/day) Gastrointestinal irritation; administer ORAL dose with enteral feed as able	ABCB1		rs2032582	LEVEL 3
		ABCB1		rs1045642		0.4092
		ABCB1		rs2229109		0.0093
		BMP7		rs79085477		0.0458
		CTLA4		rs4553808		0.069
		CTNNB1		rs4135385		0.2088
		DOK5		rs117532069
		GATA3		rs3824662		0.1704
		LINC00251		rs141059755		0.0005
		PYGL		rs7142143
		SERPINE1		rs6092		0.089
FluconAZOLE	Generally, well tolerated Nausea, vomiting, diarrhea Elevations in liver enzymes, jaundice Rare adverse effects: angioedema, hypokalemia, leucopenia, neutropenia, thrombocytopenia	CYP2C19	*1	rs3758581	Non-Pediatric Variant Annotation	0.8889
		CYP2C19	*14	rs3758581		0.8889
		CYP2C19	*1	rs3758581		0.8889
		CYP2C19	*9	rs17884712
		CYP3A5		rs776746	Pediatric Variant Annotation	0.7059
		CYP2C19	*1	rs3758581	Non-Pediatric Variant Annotation	0.8889
		CYP2C19	*8	rs58973490		0.0025
		CYP2C19	CYP2C19*1	rs3758581		0.8889
		CYP2C19	CYP2C19*11	rs58973490		0.0025
		CYP2C19		rs17878459		0.0044
Clindamycin	Diarrhea, colitis, rash Neutropenia, thrombocytopenia Increased liver function tests (transient) Hypotension and cardiopulmonary arrest with rapid IV administration	HLA-B	HLA-B*51:01		LEVEL 3
			HLA-B*15:27
Palivizumab
Acyclovir	Phlebitis, transient elevations in serum creatinine and liver function tests, crystal nephropathy with acute tubular necrosis, neutropenia	NUDT15	*1	rs769369441	Non-Pediatric Variant Annotations
			*1	rs746071566
			*1	rs186364861		0.0005
			*1	rs777311140
			*1	rs766023281
			*1	rs1950545307
			*1	rs149436418
			*1	rs1457579126
			*1	rs761191455
			*1	rs1368252918
			*1	rs768324690
			*1	rs116855232		0.0837
			*1	rs147390019
			*1	rs139551410
			*2	rs746071566
			*2	rs116855232		0.0837
			*3	rs116855232		0.0837
			*4	rs147390019
			*5	rs186364861		0.0005
Vitamin A
Insulin
Ursodeoxycholic acid
Lansoprazole	GI: abdominal pain, cramps, bloating, constipation, diarrhea, vomiting, mildly elevated AST/ALT CV: hypertension, hypotension Dermatologic: urticaria, prutitus Hematologic: thrombocytopenia, leucopenia, leukocytosis, anemia Endocrine: hyperglycemia, hyperlipidemia	CYP2C19	*1	rs3758581	LEVEL 1	0.8889
			*2	rs12769205		0.3689
				rs4244285		0.3678
				rs58973490		0.0025
			*3	rs4986893		0.0064
			*8	rs41291556
				rs3758581		0.8889
			*9	rs17884712
				rs3758581		0.8889
			*17	rs12248560		0.1436
Spironolactone	Fluid and electrolyte imbalance: hyper- or hypokalemia, hyponatremia; dehydration May cause hyperglycemia, thrombocytopenia, vomiting, diarrhea, drowsiness, lethargy	ACE		rs1799752	LEVEL 3
		ACE		rs4343		0.6073
		ADD1		rs4961		0.2135
		ADRB1		rs1801253		0.7591
		ADRB2		rs1042713		0.4688
		CYP4A11		rs3890011		0.6274
		CYP4A11		rs1126742		0.2702
		NOS3		rs1799983		0.8177
Chlorothiazide	hypokalemia, hyponatremia, hypercalcemia, hyperglycemia, hyperuricemia, dizziness, headache, and muscle cramps.	HMGCS2		rs9943291		0.0954
				rs61824877	LEVEL 3	0.0991
Aminophylline
Ceftazidime
Alprostadil
Nitric oxide	hypotension, methemoglobinemia, hypoxemia, increased nitrogen dioxide levels, rebound pulmonary hypertension, and respiratory distress.	NAMPT		rs1319501	Non-Pediatric Variant Annotation	0.8871
Piperacillin/tazobactam
Epinephrine	Vomiting, respiratory distress, hypertension, tachycardia, bronchial and pulmonary edema, arrhythmias repeated injections may cause tissue necrosis as a result of vasoconstriction at the injection site	CYB5R3, G6PD			FDA BIOMARKER
Amoxicillin	diarrhea, vomiting, rashes	HLA-B	HLA-B*18:01		LEVEL 3
		HLA-DQB1		rs9274407		0.7842
MetroNIDAZOLE	Diarrhea, vomiting, rash, neutropenia, thrombophlebitis	CYP2A6	*1	rs28399433	LEVEL 3	0.1437
		CYP2A6	*1	rs28399435		0.0283
		CYP2A6	*1	rs60605885		0.001
		CYP2A6	*1	rs60563539		0.0005
		CYP2A6	*1	rs1801272		0.0083
		CYP2A6	*1	rs56256500		0.001
		CYP2A6	*1	rs28399447		0.0049
		CYP2A6	*1	rs28399454		0.0005
		CYP2A6	*1	rs1809810		0.0186
		CYP2A6	*1	rs28399463		0.0015
		CYP2A6	*1	rs8192730		0.0010
		CYP2A6	*1	rs5031016		0.0103
		CYP2A6	*1	rs6413474		0.0152
		CYP2A6	*1	rs5031017		0.0182
		CYP2A6	*2	rs1801272		0.0083
		CYP2A6	*9	rs28399433		0.1437
		CYP2A6	*17	rs28399454		0.0005
Oxacillin
Nafcillin
Amphotericin B products
Amikacin	Ototoxicity and nephrotoxicity	MT-RNR1		rs267606617	LEVEL 1
Vecuronium
Ibuprofen	Cardiorespiratory: case reports of pulmonary hypertension have been described, especially when ibuprofen is used prophylactically GI: GI hemorrhage, intestinal perforation, necrotizing enterocolitis (NEC) Renal: transient oliguria, hyponatremia and elevation in blood creatinine; acute renal failure is uncommon	CYP2C9	*1	rs72558189	LEVEL 1	0.001
		CYP2C9	*1	rs200965026		0.0049
		CYP2C9	*1	rs199523631		0.0005
		CYP2C9	*1	rs1799853		0.0186
		CYP2C9	*1	rs17847037		0.0015
		CYP2C9	*1	rs7900194		0.0010
		CYP2C9	*1	rs2256871		0.0103
		CYP2C9	*1	rs28371685		0.0152
		CYP2C9	*1	rs1057910		0.0182
		CYP2C9	*2	rs1799853		0.0083
		CYP2C9	*3	rs1057910		0.1437
CeFAZolin
Meropenem
Simethicone
Levothyroxine		IRS4, NKX2-5, PAX8, TBL1X, TSHB			TESTING REQUIRED
Fluticasone	oral thrush, hoarseness, throat irritation, cough, headache, and nasal congestion.	CYP3A5	*1	rs776746	Non-Pediatric Variant Annotation	0.7059
			*3	rs776746		0.7059
budesonide	oral thrush, hoarseness, throat irritation, cough, headache, and adrenal suppression.	GLCCI1		rs37973	LEVEL 3	0.4731
				rs2392165		0.5136
Phenylephrine	inhibition of GI tract motility, urinary retention, tachycardia, relaxation of smooth muscle in bronchi and bronchioles, CNS stimulation	ADRB2		rs1042713	LEVEL 3	0.4688
Omeprazole	headache, abdominal pain, diarrhea, nausea, vomiting, flatulence, and an increased risk of certain infections such as Clostridium difficile.	CYP2C19	*1	rs3758581	LEVEL 1	0.8889
		CYP2C19	*2	rs12769205		0.3689
		CYP2C19	*2	rs4244285		0.3678
		CYP2C19	*2	rs58973490		0.0025
		CYP2C19	*3	rs4986893		0.0064
		CYP2C19	*9	rs17884712
		CYP2C19	*9	rs3758581		0.8889
		CYP2C19	*10	rs6413438
		CYP2C19	*10	rs3758581		0.8889
		CYP2C19	*17	rs12248560		0.1436
		CYP2C19	*24	rs3758581		0.8889
		CYP2C19	*24	rs118203757
Epinephrine racemic
Cefepime
Pancuronium
Famotidine	headache, dizziness, constipation, diarrhea, nausea, vomiting, and rare cases of liver dysfunction.	CYP2C19	*1	rs3758581	Non-Pediatric Variant Annotation	0.8889
		CYP2C19	*2	rs12769205		0.3689
		CYP2C19	*2	rs4244285		0.3678
		CYP2C19	*2	rs58973490		0.0025
		CYP2C19	*3	rs4986893		0.0064
methadone	sedation, respiratory depression, constipation, nausea, vomiting, dry mouth, dizziness, sweating, and potential for addiction or dependence.	CYP2B6	*1	rs34223104	LEVEL 2	0.0200
				rs34883432		0.0005
				rs8192709		0.0386
				rs35303484		0.0024
				rs12721655		0.001
				rs35773040		0.0015
				rs3745274		0.3731
				rs36079186		0.0029
				rs45482602		0.0035
				rs2279343		0.3997
				rs35979566		0.0005
				rs3211371		0.0775
			*4	rs2279343		0.3997
			*6	rs3745274		0.3731
			*18	rs2279343		0.3997
Digoxin	Toxic doses can produce cardiac arrhythmias, ventricular extrasystoles, AV block Toxic effects are potentiated by high serum Ca, low serum K, and increased/decreased serum Mg Vomiting, feeding intolerance, diarrhea Drowsiness, lethargy	ABCB1		rs2032582	LEVEL 3
		ABCB1		rs1128503		0.3891
		ABCB1		rs1045642		0.4092
		ADRB1		rs1801253		0.7591
		ADRB2		rs1042713		0.4688
		NOS1AP		rs10494366		0.335
		NOS3		rs1799983		0.8177
Chloral hydrate
Penicillin G
Naloxone	Abrupt reversal of narcotic depression may result in vomiting, sweating, tachycardia, hypertension, tremors, agitation and irritability	COMT		rs4680	LEVEL 3	0.4273
		OPRM1		rs1799971		0.4273
Pentobarbital
Prednisone	weight gain, increased appetite, fluid retention, hypertension, mood swings, insomnia, acne, delayed wound healing, and increased susceptibility to infections.			rs1891059	LEVEL 3	0.0295
		CXCL12		rs1801157		0.2231
		DROSHA		rs639174		0.3448
		DOK5		rs117532069
		ABCB1		rs1045642		0.4092
		GSTA1		rs3957357		0.6706
		CTLA4		rs4553808		0.0690
		LINC00251		rs141059755		0.0005
				rs80223967		0.0293
		ABCB1		rs2229109		0.0093
		BMP7		rs79085477		0.0458
				rs17021408		0.0292
		GATA3		rs3824662		0.1704
Aluminum/magnesium hydroxide
Theophylline	Bronchodilators for Reactive Airway Disease	CYP1A2		rs35694136	Non-Pediatric Variant Annotation	0.4172
		CYP1A2		rs2069514		0.0994
Filgrastim
Hydrochlorothiazide	hypokalemia, hyponatremia, hypercalcemia, hyperglycemia, hyperuricemia, dizziness, headache, and muscle cramps.	ADD1		rs4961	LEVEL 2	0.2135
Rifampin	gastrointestinal upset (nausea, vomiting, diarrhea), hepatotoxicity, rash, flu-like syndrome (fever, chills), and orange discoloration of bodily fluids	SLCO1B1		rs4149056	LEVEL 3	0.0513
		CYP2C19		rs4986893		0.0064
		TNF		rs1800629		0.0508
		NR1I2		rs2472677		0.5451
		SLCO1B1		rs4149032		0.4752
		SLCO1B1		rs2306283		0.5209
		NAT2		rs1041983		0.4307
		CUX2		rs7958375
		NOS2		rs11080344		0.64
		AGBL4		rs319952		0.5244
		SLCO1B1	*1	rs139257324		0.0005
			*1	rs2306283		0.5209
			*1	rs11045819		0.0298
			*1	rs4149056		0.0513
			*1	rs11045852		0.0451
			*1	rs34671512		0.0523
			*15	rs4149056		0.0513
			*15	rs2306283		0.5209
		RIPOR2		rs10946739		0.3612
		CYP2B6	*1	rs34223104		0.0200
				rs34883432		0.0005
				rs8192709		0.0386
				rs35303484		0.0024
				rs12721655		0.001
				rs35773040		0.0015
				rs3745274		0.3731
				rs36079186		0.0029
				rs45482602		0.0035
				rs2279343		0.3997
				rs35979566		0.0005
				rs3211371		0.0775
			*6	rs3745274		0.3731
			*6	rs2279343		0.3997
		GSTP1		rs1695		0.279
		NAT2		rs4646244		0.3393
		AGBL4		rs393994		0.5337
		RIPOR2		rs10946737		0.3418
		CYP2C9		rs9332096		0.0073
		NAT2		rs1041983		0.4307
		SLCO1B1		rs11045819		0.0298
		AADAC		rs1803155		0.7654
		AGBL4		rs320003		0.5224
propranolol	Hypoglycemia, hypotension, bradycardia, vomiting, diarrhea, bronchospasm, lethargy, cold extremities	ADRB2		rs1042713		0.4688
		COMT		rs4680		0.4273
THAM acetate
Imipenem+cilastatin
Milrinone
Hyaluronidase
bumetanide	electrolyte disturbances (such as hypokalemia, hyponatremia), dehydration, hypotension, dizziness, headache, muscle cramps, and gastrointestinal disturbances (nausea, vomiting).	ACE		rs1799752	LEVEL 3
		ADD1		rs4961		0.2135
		GNB3		rs5443		0.3004
		NPPA-AS1		rs5063		0.1222
		SLC12A3		rs1529927		0.9971
HydrALAZINE	cardiovascular (reflex tachycardia, hypotension) GI (vomiting, diarrhea, irritation and bleeding) A lupus-like syndrome has been reported in 10-20% of adult patients Tachyphylaxis (decrease in response) can occur with prolonged therapy	NAT2	*1	rs200893121	LEVEL 3
			*1	rs72466456
			*1	rs45477599
			*1	rs72466457
			*1	rs1805158		0.0024
			*1	rs1801279
			*1	rs72466458
			*1	rs1041983		0.4307
			*1	rs1801280		0.3309
			*1	rs4986996
			*1	rs12720065
			*1	rs72554616
			*1	rs72466460
			*1	rs139351995
			*1	rs1799929		0.3052
			*1	rs72554617		0.0005
			*1	rs79050330		0.0015
			*1	rs375746304
			*1	rs1799930		0.3563
			*1	rs45618543
			*1	rs56387565
			*1	rs138707146
			*1	rs45518335
			*1	rs55700793
			*1	rs1208		0.6473
			*1	rs56393504		0.0005
			*1	rs1799931		0.0753
			*4	rs1801280		0.3309
			*4	rs1799929		0.3052
			*4	rs1208		0.6473
			*4	rs1799930		0.3563
			*4	rs1041983		0.4307
			*4	rs56393504		0.0005
			*4	rs79050330		0.0015
			*4	rs1799931		0.0753
			*4	rs72554617		0.0005
			*4	rs1805158		0.0024
			*5	rs180128		0.8207
			*6	rs1799930		0.3563
			*7	rs1799931		0.0753
			*16	rs1801280		0.3309
			*16	rs1208		0.1437
Surfactant (unknown type)
captopril	hypotension, hyperkalemia, cough, dizziness, rash, and renal dysfunction.	ACE		rs1799752	LEVEL 2	-
		ACE		rs4291	LEVEL 3	0.6289
		ACE2		rs2106809		0.4995
		AGTR1		rs5186		0.0699
Beclomethasone	throat irritation, hoarseness, cough, headache, and rare cases of systemic effects like adrenal suppression with prolonged use.	CYP3A5	CYP3A5*1	rs776746	Non-Pediatric Variant Annotation	0.7059
		CYP3A5	CYP3A5*3	rs776746		0.7059
Adenosine	Flushing (18%), shortness of breath/dyspnea (12%), and chest pressure (7%)	ADORA2A		rs5751876	NO SIGNIFICANCE	0.3358
acetazolamide	GI: vomiting, diarrhea, weight loss, dryness of mouth CNS: drowsiness, fatigue, irritability Bone marrow suppression Renal calculi, hyperchloremic metabolic acidosis	HLA-B	HLA-B*59:01		LEVEL 3
Sodium polystyrene sulfonate
DiazePAM	Respiratory depression/arrest, apnea; hypotension, bradycardia, cardiovascular collapse	CYP2C19	*1	rs3758581	LEVEL 3	0.8889
	Phlebitis; local pain with injection; tissue necrosis may occur if infiltration occurs	CYP2C19	*2	rs12769205		0.3689
	Rarely, paradoxical excitement	CYP2C19	*2	rs4244285		0.3678
	Repeated doses over time : severe hypotonia and CNS depression	CYP2C19	*2	rs58973490		0.0025
		CYP2C19	*3	rs4986893		0.0064
		CYP2C19	*3	rs12248560		0.1436
Zidovudine	Bone marrow suppression (anemia, neutropenia), nausea, vomiting, headache, and potential for mitochondrial toxicity with long-term use.	ABCC1		rs212091	LEVEL 3
		ABCC4		rs11568695
		UGT2B7		rs28365062		0.1375
Cephalexin	Gastrointestinal upset (nausea, vomiting, diarrhea), allergic reactions, and rarely, severe skin reactions or Clostridium difficile-associated diarrhea.			rs34545984	LEVEL 3	0.0439
Ceftriaxone	Gastrointestinal upset, allergic reactions, including severe anaphylactic reactions, and rarely, antibiotic-associated colitis.	ABCG2		rs13120400	LEVEL 3	0.0989
Ipratropium
Dornase Alpha
Sulfamethoxazole/trimethoprim	Gastrointestinal upset, allergic reactions (ranging from skin rash to severe anaphylaxis), and potentially serious adverse effects like Stevens-Johnson syndrome or hematologic abnormalities.	HLA-B	HLA-B*13:01		LEVEL 2
		HLA-B	HLA-B*15:02
		HLA-B	HLA-B*38:02
			HLA-C*06:02
			HLA-C*07:27
			HLA-C*08:01
Enalapril	Hypotension, hyperkalemia, dry cough, renal impairment, and angioedema.	ACE		rs1799752	LEVEL 3
		ADRB2		rs1042714		0.8091
		BDKRB2		rs1799722		0.4139
		CES1		rs71647871		0.0058
		NOS3		rs2070744		0.7576
		NR3C2		rs5522		0.9079
		SLCO1B1		rs4149056		0.0513
		VEGFA		rs699947		0.5643
Cefoxitin
Doxapram
Fosphenytoin		CYP2C19, CYP2C9, HLA-B	FDA BIOMARKER
Sildenafil	Headache, flushing, dyspepsia, visual disturbances (such as changes in color vision), and rarely, priapism or sudden hearing loss	CYP3A4	*1	rs4986908	LEVEL 3	0.0015
		CYP3A4	*1	rs35599367		0.0083
		CYP3A4	*1	rs113667357		0.0005
		CYP3A4	*1	rs4986909		0.0010
		CYP3A4	*22	rs35599367		0.0083
		VEGFA		rs699947		0.5643
		GNB3		rs5443		0.3004
		ACE		rs4343		0.3004
		NOS3		rs2070744		0.7576
Linezolid
Cromolyn
Terbutaline	Tachycardia, palpitations, tremor, headache, nausea, and potential for paradoxical bronchospasm.	ADRB2		rs1042714	LEVEL 3	0.8091
Scopolamine
Norepinephrine		ACE	NOT SIGNIFICANT
Metoclopramide		CYP2D6, CYB5R1, CYB5R2, CYB5R3, CYB5R4, G6PD	FDA BIOMARKER
Ceftizoxime
Aztreonam
Theophylline	Bronchodilators for Reactive Airway Disease	CYP1A2		rs35694136	Non-Pediatric Variant Annotation	0.4172
		CYP1A2		rs2069514		0.0994
Doxapram
Chlorpromazine	Sedation, orthostatic hypotension, anticholinergic effects (dry mouth, constipation), extrapyramidal symptoms (such as tremor or dystonia), and potentially serious adverse effects like neuroleptic malignant syndrome or QT prolongation.	CYP1A2		rs762551	Non-Pediatric Variant Annotation	0.5822
		DRD2		rs1799732		0.8797
		EPM2A		rs1415744		0.4513
Medication Use in the Neonatal Intensive Care Unit and Changes from 2010–2018
DRUGS	ADVERSE REACTIONS	PharmGKB GENE	STAR ALLELE	rsID	LEVEL OF EVIDENCE	INDIGEN
Ampicillin	CNS irritability Seizures can occur at higher doses or if the drug is administered too quickly	HLA-A	HLA-A*02:01		Non-Pediatric Variant Annotation
gentamicin	Ototoxicity Nephrotoxicity	MT-ND1, MT-RNR1		rs267606617	LEVEL 1
		MT-RNR1		rs267606618
		MT-RNR1		rs267606619
Caffeine citrate	Tachycardia Gastroesophageal Reflux Irritability Restlessness Jitteriness Feeding Intolerance Increased Urine Output Hyperglycemia	ADORA2A		rs5751876	LEVEL 3	0.3358
		ADORA2A		rs2298383		0.3021
		ADORA2A		rs3761422		0.5687
		CYP1A2		rs762551		0.5822
				rs2069514		0.0994
			CYP1A2*1A	rs2069514		0.0994
				rs35694136		0.4172
				rs2069526		0.0844
				rs12720461		0.0029
				rs762551		0.5822
				rs72547511
				rs138652540
				rs72547512
				rs72547513
				rs17861157		0.0005
				rs56276455
				rs2472304		0.1636
				rs72547515
				rs72547516		0.0029
				rs149928755
				rs55889066
				rs56107638
				rs28399424
				rs144148965
				rs45486893		0.0005
				rs72547517
				rs143193369
				rs2470890		0.8341
				rs35796837		0.0073
				rs56160784
			CYP1A2*1F	rs762551		0.5822
			CYP1A2	rs762551		0.5822
			CYP1A2	rs762551		0.5822
			RYR1	rs186983396
Poractant alfa
Morphine	Respiratory depression, vomiting, constipation, urinary retention, hypotension, bradycardia, sweating, decreased GI motility	ABCB1		rs1045642	LEVEL 3	0.4092
		ABCB1		rs1128503		0.3891
		ABCB1		rs9282564		0.0176
		ABCC3		rs4793665		0.7151
		COMT		rs4680		0.4273
		COMT		rs6269		0.3137
		FAAH		rs2295632		0.4961
		FAAH		rs3766246		0.3619
		FAAH		rs4141964		0.3648
		FAAH		rs324420		0.1862
		IL1B		rs1143634		0.1399
		KCNJ6		rs6517442		0.8281
		OPRK1		rs1051660		0.1616
		OPRM1		rs1799971		0.4395
		RHBDF2		rs12948783		0.3993
		SLC6A4		rs1042173		0.5088
		SULT1A3		rs1293732453
		SULT1A3		rs553050853
		SULT1A3		rs767263838
		SULT1A3		rs762151655
		SULT1A3		rs1328799050
		SULT1A3		rs751527244
		SULT1A3, SULT1A4		rs757573592
		TAOK3		rs795484		0.7386
		TAOK3		rs1277441		0.7016
		TLR2		rs3804100		0.1623
		UGT2B7		rs7438135		0.6201
		UGT2B7		rs7668282		0.1486
		UGT2B7		rs7439366		0.6175
Vancomycin	Ototoxicity, nephrotoxicity, thrombophlebitis, neutropenia, “red man” syndrome with rapid infusion	HLA-A	HLA-A*32:01		LEVEL 3
Furosemide	hyponatremia, hypocalcemia, hypokalemia, hypochloremia; dehydration, hypotension from hypovolemia Potentially ototoxic	ABCC4		rs17268282	LEVEL 3	0.0269
		ACE		rs1799752
		ADD1		rs4961		0.2135
		ADD1		rs4961		0.2135
		GNB3		rs5443		0.3004
		NPPA-AS1		rs5063		0.1222
		SLC12A3		rs1529927		0.9971
fentanyl	respiratory depression, bradycardia, vomiting, hypotension, apnea	CYP3A4		rs2242480	LEVEL 2	0.3405
Midazolam	central respiratory depression	CYP3A4		rs12721627	LEVEL 3
		CYP3A4		rs35599367		0.0083
		CYP3A5	CYP3A5*1	rs776746		0.7059
		CYP3A5	CYP3A5*3	rs776746		0.7059
		POR		rs1057868		0.3548
		VDR		rs4516035		0.2030
		VDR		rs11568820		0.3320
		VDR		rs1544410		0.439
Acetaminophen	fever, fussiness, crying, irritability	HLA-DQB1	HLA-DQB1*02:02		LEVEL 3
		NPIPB8, SULT1A1		rs28374453		0.0005
		OPRM1		rs1799971		0.4395
		PLA2G4A		rs12746200		0.0553
		PLCG1		rs2228246		0.0385
		SULT1A1		rs552524124
		SULT1A1		rs765399160
		SULT1A1		rs1042008
		SULT1A1		rs544820732
		SULT1A1		rs72547527
		SULT1A1		rs758145522
		SULT1A1		rs1042028		0.1775
		SULT1A3		rs776817009
		SULT1A3		rs553050853
		SULT1A3		rs767263838
		SULT1A3		rs1328799050
		SULT1A3		rs751527244
		SULT1A3		rs762151655
		SULT1A3, SULT1A4		rs757573592
		SULT1A3		rs750575779
		SULT1A3		rs1293732453
		TNFRSF11A		rs1805034		0.4355
		TRPV1		rs224534		0.4432
		UGT1A		rs1042640		0.8416
		UGT1A		rs8330		0.8372
		UGT1A		rs1042640		0.8416
		UGT1A		rs10929303		0.8392
		UGT1A, UGT1A9		rs8330		0.8372
		UGT2B15		rs1902023		0.4554
Dopamine
Calfactant
Beractant
PHENobarbital	respiratory depression when given IV; be prepared to ventilate the infant Hypotension and apnea, especially with cumulative loading doses greater than 20 mg/kg Skin eruptions, skin rash Drowsiness, sedation, occasional paradoxical excitation	ABCB1		rs1045642	LEVEL 3	0.4092
		CYP1A1		rs2606345		0.3176
		HLA-B	HLA-B*51:01
		MTHFR		rs1801133		0.1449
FluconAZOLE	Generally, well tolerated Nausea, vomiting, diarrhea Elevations in liver enzymes, jaundice Rare adverse effects: angioedema, hypokalemia, leucopenia, neutropenia, thrombocytopenia	CYP2C19	*1	rs3758581	Non-Pediatric Variant Annotation	0.8889
		CYP2C19	*14	rs3758581		0.8889
		CYP2C19	*1	rs3758581		0.8889
		CYP2C19	*9	rs17884712
		CYP3A5		rs776746	Pediatric Variant Annotation	0.7059
		CYP2C19	*1	rs3758581	Non-Pediatric Variant Annotation	0.8889
		CYP2C19	*8	rs58973490		0.0025
		CYP2C19	CYP2C19*1	rs3758581		0.8889
		CYP2C19	CYP2C19*11	rs58973490		0.0025
		CYP2C19		rs17878459		0.0044
Erythromycin	Vomiting, diarrhea, abdominal pain, feeding intolerance Risk of hypertrophic pyloric stenosis (greatest in neonates less than 14 days of age) Hypotension, prolonged Q-T interval on ECG, thrombophlebitis with IV infusion	ABCC2		rs717620	LEVEL 3	0.122
		CYP3A4		rs35599367		0.0083
Hydrocortisone	CVS: hypertension, fluid retention GI: gastritis, GI hemorrhage metabolic: hyperglycemia, hypernatremia, hypocalcemia, hypokalemia skin: slow wound healing increased predisposition to infection	MIR3117		rs12402181	Pediatric Variant Annotation	0.0283
		ATF5		rs8667		0.001
		MIR4268		rs4674470		0.0005
Indomethacin	gastrointestinal ulcers, gastrointestinal bleeding, kidney problems, hypertension, headache, dizziness, and rash.	CYP2C9	*1	rs72558189	LEVEL 3	0.0180
			*1	rs200965026		0.0015
			*1	rs199523631		0.0015
			*1	rs1799853		0.0307
			*1	rs17847037		0.0010
			*1	rs7900194		0.0005
			*1	rs2256871		0.0005
			*1	rs28371685		0.0029
			*1	rs1057910		0.1093
			*3	rs1057910		0.1093
LORazepam	excessive sleepiness, drowsiness, respiratory depression, partial airway obstruction, skin rash, vomiting and pain and erythema at the injection site	UGT2B15		rs1902023	LEVEL 3	0.4554
CefoTAXIME	Rare, but include rash, fever (hypersensitivity reactions), phlebitis, diarrhea, vomiting (GI effects), hematological effects (thrombocytopenia, neutropenia), transient increase in liver enzymes Increased risk of candidiasis	SLC22A8		rs11568482	LEVEL 3	0.0024
Albuterol
ranitidine	Headache Dizziness Constipation Diarrhea Nausea Vomiting Abdominal Pain Rash	SLC22A1		rs34130495	Non-Pediatric Variant Annotation	0.0024
				rs12208357		0.0244
Acyclovir	Phlebitis, transient elevations in serum creatinine and liver function tests, crystal nephropathy with acute tubular necrosis, neutropenia	NUDT15	*1	rs769369441	Non-Pediatric Variant Annotation
		NUDT15	*1	rs746071566
		NUDT15	*1	rs186364861		0.0005
		NUDT15	*1	rs777311140
		NUDT15	*1	rs766023281
		NUDT15	*1	rs1950545307
		NUDT15	*1	rs149436418
		NUDT15	*1	rs1457579126
		NUDT15	*1	rs761191455
		NUDT15	*1	rs1368252918
		NUDT15	*1	rs768324690
		NUDT15	*1	rs116855232		0.0837
		NUDT15	*1	rs147390019
		NUDT15	*1	rs139551410
		NUDT15	*2	rs746071566
		NUDT15	*2	rs116855232		0.0837
		NUDT15	*3	rs116855232		0.0837
		NUDT15	*4	rs147390019
		NUDT15	*5	rs186364861		0.0005
Dexamethasone	Glucose intolerance, hypertension, sinus bradycardia, irritability Potential complications include infections, growth impairment, GI bleeding, adrenal cortical suppression, adverse neurodevelopmental outcomes (doses higher than 0.5 mg/kg/day) Gastrointestinal irritation; administer ORAL dose with enteral feed as able	ABCB1		rs2032582	LEVEL 3
		ABCB1		rs1045642		0.4092
		ABCB1		rs2229109		0.0093
		BMP7		rs79085477		0.0458
		CTLA4		rs4553808		0.069
		CTNNB1		rs4135385		0.2088
		DOK5		rs117532069
		GATA3		rs3824662		0.1704
		LINC00251		rs141059755		0.0005
		PYGL		rs7142143
		SERPINE1		rs6092		0.089
Epoietin alpha
Nitric oxide	hypotension, methemoglobinemia, hypoxemia, increased nitrogen dioxide levels, rebound pulmonary hypertension, and respiratory distress.	NAMPT		rs1319501	Non-Pediatric Variant Annotation	0.8871
tobramycin	Ototoxicity Nephrotoxicity	MT-RNR1		rs267606617	LEVEL 1
		MT-RNR1		rs267606619
Simethicone
Piperacillin/tazobactam
EPINEPHrine	Vomiting, respiratory distress, hypertension, tachycardia, bronchial and pulmonary edema, arrhythmias repeated injections may cause tissue necrosis as a result of vasoconstriction at the injection site	CYB5R3, G6PD			FDA BIOMARKER
Nystatin oral
Alprostadil
Ursodeoxycholic acid
CeFAZolin
budesonide	oral thrush, hoarseness, throat irritation, cough, headache, and adrenal suppression.	GLCCI1		rs37973	LEVEL 3	0.4731
				rs2392165		0.5136
Dobutamine	Significant increases in heart rate and blood pressure have been reported in some patients Less frequent adverse effects include vomiting and ectopic heart beats	ADRB1		rs1801253	LEVEL 3	0.7591
		GNAS		rs62205366
Chlorothiazide	hypokalemia, hyponatremia, hypercalcemia, hyperglycemia, hyperuricemia, dizziness, headache, and muscle cramps.	HMGCS2		rs9943291	LEVEL 3	0.0954
				rs61824877		0.0991
Clindamycin	Diarrhea, colitis, rash Neutropenia, thrombocytopenia Increased liver function tests (transient) Hypotension and cardiopulmonary arrest with rapid IV administration	HLA-B	HLA-B*51:01		LEVEL 3
			HLA-B*15:27
Insulin
MetroNIDAZOLE	Diarrhea, vomiting, rash, neutropenia, thrombophlebitis	CYP2A6	*1	rs28399433	LEVEL 3	0.1437
			*1	rs28399435		0.0283
			*1	rs60605885		0.001
			*1	rs60563539		0.0005
			*1	rs1801272		0.0083
			*1	rs56256500		0.001
			*1	rs28399447		0.0049
			*1	rs28399454		0.0005
			*1	rs1809810		0.0186
			*1	rs28399463		0.0015
			*1	rs8192730		0.0010
			*1	rs5031016		0.0103
			*1	rs6413474		0.0152
			*1	rs5031017		0.0182
			*2	rs1801272		0.0083
			*9	rs28399433		0.1437
			*17	rs28399454		0.0005
Lansoprazole	GI: abdominal pain, cramps, bloating, constipation, diarrhea, vomiting, mildly elevated AST/ALT CV: hypertension, hypotension Dermatologic: urticaria, prutitus Hematologic: thrombocytopenia, leucopenia, leukocytosis, anemia Endocrine: hyperglycemia, hyperlipidemia	CYP2C19	*1	rs3758581	LEVEL 1	0.8889
			*2	rs12769205		0.3689
				rs4244285		0.3678
				rs58973490		0.0025
			*3	rs4986893		0.0064
			*8	rs41291556
				rs3758581		0.8889
			*9	rs17884712
				rs3758581		0.8889
			*17	rs12248560		0.1436
Vecuronium
Nafcillin
Spironolactone	Fluid and electrolyte imbalance: hyper- or hypokalemia, hyponatremia; dehydration May cause hyperglycemia, thrombocytopenia, vomiting, diarrhea, drowsiness, lethargy	ACE		rs1799752	LEVEL 3
		ACE		rs4343		0.6073
		ADD1		rs4961		0.2135
		ADRB1		rs1801253		0.7591
		ADRB2		rs1042713		0.4688
		CYP4A11		rs3890011		0.6274
		CYP4A11		rs1126742		0.2702
		NOS3		rs1799983		0.8177
Meropenem
Palivizumab
Amoxicillin	diarrhea, vomiting, rashes	HLA-B	HLA-B*18:01		LEVEL 3
		HLA-DQB1		rs9274407		0.7842
methadone	sedation, respiratory depression, constipation, nausea, vomiting, dry mouth, dizziness, sweating, and potential for addiction or dependence.	CYP2B6	*1	rs34223104	LEVEL 2	0.0200
			*1	rs34883432		0.0005
			*1	rs8192709		0.0386
			*1	rs35303484		0.0024
			*1	rs12721655		0.001
			*1	rs35773040		0.0015
			*1	rs3745274		0.3731
			*1	rs36079186		0.0029
			*1	rs45482602		0.0035
			*1	rs2279343		0.3997
			*1	rs35979566		0.0005
			*1	rs3211371		0.0775
			*4	rs2279343		0.3997
			*6	rs3745274		0.3731
			*18	rs2279343		0.3997
Ceftazidime
Cefepime
clotrimazole
Fluticasone		CYP3A5	*1	rs776746	Non-Pediatric Variant Annotation	0.7059
			*3	rs776746		0.7059
Phenylephrine	inhibition of GI tract motility, urinary retention, tachycardia, relaxation of smooth muscle in bronchi and bronchioles, CNS stimulation	ADRB2		rs1042713	LEVEL 3	0.4688
Oxacillin
Ibuprofen	Cardiorespiratory: case reports of pulmonary hypertension have been described, especially when ibuprofen is used prophylactically GI: GI hemorrhage, intestinal perforation, necrotizing enterocolitis (NEC) Renal: transient oliguria, hyponatremia and elevation in blood creatinine; acute renal failure is uncommon	CYP2C9	*1	rs72558189	LEVEL 1	0.001
			*1	rs200965026		0.0049
			*1	rs199523631		0.0005
			*1	rs1799853		0.0186
			*1	rs17847037		0.0015
			*1	rs7900194		0.0010
			*1	rs2256871		0.0103
			*1	rs28371685		0.0152
			*1	rs1057910		0.0182
			*2	rs1799853		0.0083
			*3	rs1057910		0.1437
Vitamin A
Epinephrine racemic
Famotidine	headache, dizziness, constipation, diarrhea, nausea, vomiting, and rare cases of liver dysfunction.	CYP2C19	*1	rs3758581	Non-Pediatric Variant Annotation	0.8889
			*2	rs12769205		0.3689
			*2	rs4244285		0.3678
			*2	rs58973490		0.0025
			*3	rs4986893		0.0064
Penicillin G
Levothyroxine		IRS4, NKX2-5, PAX8, TBL1X, TSHB			TESTING REQUIRED
Cholestyramine
Milrinone
Metoclopramide		CYP2D6, CYB5R1, CYB5R2, CYB5R3, CYB5R4, G6PD	FDA BIOMARKER
propranolol	Hypoglycemia, hypotension, bradycardia, vomiting, diarrhea, bronchospasm, lethargy, cold extremities	ADRB2		rs1042713	LEVEL 3	0.4688
		COMT		rs4680		0.4273
levetiracetam	Drowsiness Dizziness Headache Irritability Fatigue Coordination Difficulties Behavioral Changes Infection Decreased Appetite Nausea	HLA-A	HLA-A*11:01		LEVEL 3
CloNIDine	Hypotension Bradycardia / tachcardia Rebound hypertension if abruptly discontinued Sodium and water retention Constipation	ADRA2C		rs11269124	LEVEL 3
		GNB3		rs5443		0.3004
Omeprazole	headache, abdominal pain, diarrhea, nausea, vomiting, flatulence, and an increased risk of certain infections such as Clostridium difficile.	CYP2C19	*1	rs3758581	LEVEL 1	0.8889
			*2	rs12769205		0.3689
			*2	rs4244285		0.3678
			*2	rs58973490		0.0025
			*3	rs4986893		0.0064
			*9	rs17884712
			*9	rs3758581		0.8889
			*10	rs6413438
			*10	rs3758581		0.8889
			*17	rs12248560		0.1436
			*24	rs3758581		0.8889
			*24	rs118203757
Prednisone	weight gain, increased appetite, fluid retention, hypertension, mood swings, insomnia, acne, delayed wound healing, and increased susceptibility to infections.			rs1891059	LEVEL 3	0.0295
		CXCL12		rs1801157		0.2231
		DROSHA		rs639174		0.3448
		DOK5		rs117532069
		ABCB1		rs1045642		0.4092
		GSTA1		rs3957357		0.6706
		CTLA4		rs4553808		0.0690
		LINC00251		rs141059755		0.0005
				rs80223967		0.0293
		ABCB1		rs2229109		0.0093
		BMP7		rs79085477		0.0458
				rs17021408		0.0292
		GATA3		rs3824662		0.1704
Aminophylline
Amikacin	Ototoxicity and nephrotoxicity	MT-RNR1		rs267606617	LEVEL 1
Amphotericin B deoxycholate
Hyaluronidase
Hydrochlorothiazide	hypokalemia, hyponatremia, hypercalcemia, hyperglycemia, hyperuricemia, dizziness, headache, and muscle cramps.	ADD1		rs4961	LEVEL 2	0.2135
Naloxone	Abrupt reversal of narcotic depression may result in vomiting, sweating, tachycardia, hypertension, tremors, agitation and irritability	COMT		rs4680	LEVEL 3	0.4273
		OPRM1		rs1799971		0.4273
Beclomethasone	throat irritation, hoarseness, cough, headache, and rare cases of systemic effects like adrenal suppression with prolonged use.	CYP3A5	CYP3A5*1	rs776746	Non-Pediatric Variant Annotation	0.7059
		CYP3A5	CYP3A5*3	rs776746		0.7059
Sildenafil	Headache, flushing, dyspepsia, visual disturbances (such as changes in color vision), and rarely, priapism or sudden hearing loss	CYP3A4	*1	rs4986908	LEVEL 3	0.0015
		CYP3A4	*1	rs35599367		0.0083
		CYP3A4	*1	rs113667357		0.0005
		CYP3A4	*1	rs4986909		0.0010
		CYP3A4	*22	rs35599367		0.0083
		VEGFA		rs699947		0.5643
		GNB3		rs5443		0.3004
		ACE		rs4343		0.3004
		NOS3		rs2070744		0.7576
Digoxin	Toxic doses can produce cardiac arrhythmias, ventricular extrasystoles, AV block Toxic effects are potentiated by high serum Ca, low serum K, and increased/decreased serum Mg Vomiting, feeding intolerance, diarrhea Drowsiness, lethargy	ABCB1		rs2032582	LEVEL 3
		ABCB1		rs1128503		0.3891
		ABCB1		rs1045642		0.4092
		ADRB1		rs1801253		0.7591
		ADRB2		rs1042713		0.4688
		NOS1AP		rs10494366		0.335
		NOS3		rs1799983		0.8177
Filgrastim
Aluminum/magnesium hydroxide
Cephalexin	Gastrointestinal upset (nausea, vomiting, diarrhea), allergic reactions, and rarely, severe skin reactions or Clostridium difficile-associated diarrhea.			rs34545984	LEVEL 3	0.0439
Ceftriaxone	Gastrointestinal upset, allergic reactions, including severe anaphylactic reactions, and rarely, antibiotic-associated colitis.	ABCG2		rs13120400	LEVEL 3	0.0989
Dornase Alpha
Zidovudine	Bone marrow suppression (anemia, neutropenia), nausea, vomiting, headache, and potential for mitochondrial toxicity with long-term use.	ABCC1		rs212091	LEVEL 3
		ABCC4		rs11568695
		UGT2B7		rs28365062		0.1375
Adenosine	Flushing (18%), shortness of breath/dyspnea (12%), and chest pressure (7%)	ADORA2A		rs5751876	NO SIGNIFICANCE	0.3358
Sucralfate
Cefoxitin
bumetanide	electrolyte disturbances (such as hypokalemia, hyponatremia), dehydration, hypotension, dizziness, headache, muscle cramps, and gastrointestinal disturbances (nausea, vomiting).	ACE		rs1799752	LEVEL 3
		ADD1		rs4961		0.2135
		GNB3		rs5443		0.3004
		NPPA-AS1		rs5063		0.1222
		SLC12A3		rs1529927		0.9971
Azithromycin	gastrointestinal upset (nausea, vomiting, diarrhea), abdominal pain, headache, and rarely, allergic reactions or liver dysfunction.	ABCB1		rs1045642	Non-Pediatric Variant Annotation	0.4092
				rs2032582
acetazolamide	GI: vomiting, diarrhea, weight loss, dryness of mouth CNS: drowsiness, fatigue, irritability Bone marrow suppression Renal calculi, hyperchloremic metabolic acidosis	HLA-B	HLA-B*59:01		LEVEL 3
Dexmedetomidine	Bradycardia Hypotension Hypertension Respiratory Depression Delayed Emergence Hypothermia Withdrawal Symptoms Agitation and Restlessness	ADRA2A		rs1800035	LEVEL 3
		ADRA2A		rs1800544
		ADRA2A		rs775887911
		ADRA2A		rs201376588
		PRKCB		rs9922316		0.9338
Atropine
Heparin	hemorrhage, hypersensitivity reactions	HLA-DRB3	HLA-DRB3*01:01		LEVEL 3
Chloral hydrate
Pentobarbital
Linezolid
Rifampin	gastrointestinal upset (nausea, vomiting, diarrhea), hepatotoxicity, rash, flu-like syndrome (fever, chills), and orange discoloration of bodily fluids	SLCO1B1		rs4149056	LEVEL 3	0.0513
		CYP2C19		rs4986893		0.0064
		TNF		rs1800629		0.0508
		NR1I2		rs2472677		0.5451
		SLCO1B1		rs4149032		0.4752
		SLCO1B1		rs2306283		0.5209
		NAT2		rs1041983		0.4307
		CUX2		rs7958375
		NOS2		rs11080344		0.64
		AGBL4		rs319952		0.5244
		SLCO1B1	*1	rs139257324		0.0005
			*1	rs2306283		0.5209
			*1	rs11045819		0.0298
			*1	rs4149056		0.0513
			*1	rs11045852		0.0451
			*1	rs34671512		0.0523
			*15	rs4149056		0.0513
			*15	rs2306283		0.5209
		RIPOR2		rs10946739		0.3612
		CYP2B6	CYP2B6*1	rs34223104		0.0200
			CYP2B6*1	rs34883432		0.0005
			CYP2B6*1	rs8192709		0.0386
			CYP2B6*1	rs35303484		0.0024
			CYP2B6*1	rs12721655		0.001
			CYP2B6*1	rs35773040		0.0015
			CYP2B6*1	rs3745274		0.3731
			CYP2B6*1	rs36079186		0.0029
			CYP2B6*1	rs45482602		0.0035
			CYP2B6*1	rs2279343		0.3997
			CYP2B6*1	rs35979566		0.0005
			CYP2B6*1	rs3211371		0.0775
			*6	rs3745274		0.3731
			*6	rs2279343		0.3997
		GSTP1		rs1695		0.279
		NAT2		rs4646244		0.3393
		AGBL4		rs393994		0.5337
		RIPOR2		rs10946737		0.3418
		CYP2C9		rs9332096		0.0073
		NAT2		rs1041983		0.4307
		SLCO1B1		rs11045819		0.0298
		AADAC		rs1803155		0.7654
		AGBL4		rs320003		0.5224
HydrALAZINE	cardiovascular (reflex tachycardia, hypotension) GI (vomiting, diarrhea, irritation and bleeding) A lupus-like syndrome has been reported in 10-20% of adult patients Tachyphylaxis (decrease in response) can occur with prolonged therapy	NAT2	*1	rs200893121	LEVEL 3
				rs72466456
				rs45477599
				rs72466457
				rs1805158		0.0024
				rs1801279
				rs72466458
				rs1041983		0.4307
				rs1801280		0.3309
				rs4986996
				rs12720065
				rs72554616
				rs72466460
				rs139351995
				rs1799929		0.3052
				rs72554617		0.0005
				rs79050330		0.0015
				rs375746304
				rs1799930		0.3563
				rs45618543
				rs56387565
				rs138707146
				rs45518335
				rs55700793
				rs1208		0.6473
				rs56393504		0.0005
				rs1799931		0.0753
			*4	rs1801280		0.3309
				rs1799929		0.3052
				rs1208		0.6473
				rs1799930		0.3563
				rs1041983		0.4307
				rs56393504		0.0005
				rs79050330		0.0015
				rs1799931		0.0753
				rs72554617		0.0005
				rs1805158		0.0024
			*5	rs180128		0.8207
			*6	rs1799930		0.3563
			*7	rs1799931		0.0753
			*16	rs1801280		0.3309
			*16	rs1208		0.1437
captopril	hypotension, hyperkalemia, cough, dizziness, rash, and renal dysfunction.	ACE		rs1799752	LEVEL 2
Diazoxide
Enalapril	Hypotension, hyperkalemia, dry cough, renal impairment, and angioedema.	ACE		rs1799752	LEVEL 3
		ADRB2		rs1042714		0.8091
		BDKRB2		rs1799722		0.4139
		CES1		rs71647871		0.0058
		NOS3		rs2070744		0.7576
		NR3C2		rs5522		0.9079
		SLCO1B1		rs4149056		0.0513
		VEGFA		rs699947		0.5643
rocuronium	Tachycardia, arrhythmias and changes in blood pressure (both hypotension and hypertension) Hypersensitivity reactions, bronchospasm (rare) Transient rash, residual muscle weakness, prolonged dose-related apnea	ABCB1		rs1128503	LEVEL 3	0.3891
		IAPP, SLCO1A2		rs11045995		0.1807
		SLCO1A2		rs7967354		0.1734
		SLCO1A2		rs3834939		0.287
		SLCO1B1		rs2306283		0.5209
Vasopressin
Glycopyrrolate
Glucagon
Ampicillin-sulbactam	gastrointestinal upset (nausea, vomiting, diarrhea), allergic reactions (ranging from rash to severe anaphylaxis), and occasionally, liver dysfunction or Clostridium difficile-associated diarrhea.	HLA-A	HLA-A*02:01		Non-Pediatric Variant Annotation
Ganciclovir		G6PD	SIGNIFICANCE NOT STATED
Magnesium sulfate
National Association of Neonatal Nurses (NANN) - High-Risk Neonatal Medication Examples (2021)
DRUGS	ADVERSE REACTIONS	PharmGKB GENE	STAR ALLELE	rsID	LEVEL OF EVIDENCE	INDIGEN
Epinephrine	Vomiting, respiratory distress, hypertension, tachycardia, bronchial and pulmonary edema, arrhythmias repeated injections may cause tissue necrosis as a result of vasoconstriction at the injection site	CYB5R3, G6PD			FDA BIOMARKER
propranolol	Hypoglycemia, hypotension, bradycardia, vomiting, diarrhea, bronchospasm, lethargy, cold extremities	ADRB2		rs1042713	LEVEL 3	0.4688
		COMT		rs4680		0.4273
propofol	hypotension, respiratory depression, bradycardia, pain on injection, and in rare cases, propofol infusion syndrome and lipemia.	ABCB1		rs1128503	LEVEL 3	0.3891
		ADRB2		rs1042718		0.3067
		CYP2B6		rs3745274		0.3731
		UGT1A9		rs58597806
Ketamine	hallucinations, emergence reactions such as vivid dreams or delirium, hypertension, tachycardia, and increased intracranial pressure, making it contraindicated in head injuries.	CYP2B6	CYP2B6*1	rs34223104	LEVEL 3	0.0200
				rs34883432		0.0005
				rs8192709		0.0386
				rs35303484		0.0024
				rs12721655		0.001
				rs35773040		0.0015
				rs3745274		0.3731
				rs36079186		0.0029
				rs45482602		0.0035
				rs2279343		0.3997
				rs35979566		0.0005
				rs3211371		0.0775
			*6	rs3745274		0.3731
				rs2279343		0.3997
Adenosine	Flushing (18%), shortness of breath/dyspnea (12%), and chest pressure (7%)	ADORA2A		rs5751876	NO SIGNIFICANCE	0.3358
Heparin	hemorrhage, hypersensitivity reactions	HLA-DRB3	HLA-DRB3*01:01		LEVEL 3
Lovenox®
Dextrose
Digoxin	Toxic doses can produce cardiac arrhythmias, ventricular extrasystoles, AV block Toxic effects are potentiated by high serum Ca, low serum K, and increased/decreased serum Mg Vomiting, feeding intolerance, diarrhea Drowsiness, lethargy	ABCB1		rs2032582	LEVEL 3
		ABCB1		rs1128503		0.3891
		ABCB1		rs1045642		0.4092
		ADRB1		rs1801253		0.7591
		ADRB2		rs1042713		0.4688
		NOS1AP		rs10494366		0.335
		NOS3		rs1799983		0.8177
Dopamine
Milrinone
Vasopressin
IV—regular insulin bolus and infusion
Liposomal amphotericin B
Chloral hydrate
Dexmedetomidine	Bradycardia Hypotension Hypertension Respiratory Depression Delayed Emergence Hypothermia Withdrawal Symptoms Agitation and Restlessness	ADRA2A		rs1800035	LEVEL 3
		ADRA2A		rs1800544
		ADRA2A		rs775887911
		ADRA2A		rs201376588
		PRKCB		rs9922316		0.9338
Midazolam	central respiratory depression	CYP3A4		rs12721627	LEVEL 3
		CYP3A4		rs35599367		0.0083
		CYP3A5	CYP3A5*1	rs776746		0.7059
		CYP3A5	CYP3A5*3	rs776746		0.7059
		POR		rs1057868		0.3548
		VDR		rs4516035		0.2030
		VDR		rs11568820		0.3320
		VDR		rs1544410		0.439
LORazepam	excessive sleepiness, drowsiness, respiratory depression, partial airway obstruction, skin rash, vomiting and pain and erythema at the injection site	UGT2B15		rs1902023	LEVEL 3	0.4554
Morphine	Respiratory depression, vomiting, constipation, urinary retention, hypotension, bradycardia, sweating, decreased GI motility	ABCB1		rs1045642	LEVEL 3	0.4092
		ABCB1		rs1128503		0.3891
		ABCB1		rs9282564		0.0176
		ABCC3		rs4793665		0.7151
		COMT		rs4680		0.4273
		COMT		rs6269		0.3137
		FAAH		rs2295632		0.4961
		FAAH		rs3766246		0.3619
		FAAH		rs4141964		0.3648
		FAAH		rs324420		0.1862
		IL1B		rs1143634		0.1399
		KCNJ6		rs6517442		0.8281
		OPRK1		rs1051660		0.1616
		OPRM1		rs1799971		0.4395
		RHBDF2		rs12948783		0.3993
		SLC6A4		rs1042173		0.5088
		SULT1A3		rs1293732453
		SULT1A3		rs553050853
		SULT1A3		rs767263838
		SULT1A3		rs762151655
		SULT1A3		rs1328799050
		SULT1A3		rs751527244
		SULT1A3, SULT1A4		rs757573592
		TAOK3		rs795484		0.7386
		TAOK3		rs1277441		0.7016
		TLR2		rs3804100		0.1623
		UGT2B7		rs7438135		0.6201
		UGT2B7		rs7668282		0.1486
		UGT2B7		rs7439366		0.6175
fentanyl	respiratory depression, bradycardia, vomiting, hypotension, apnea	CYP3A4		rs2242480	LEVEL 2	0.3405
Methadone	sedation, respiratory depression, constipation, nausea, vomiting, dry mouth, dizziness, sweating, and potential for addiction or dependence.	CYP2B6	CYP2B6*1	rs34223104	LEVEL 2	0.0200
				rs34883432		0.0005
				rs8192709		0.0386
				rs35303484		0.0024
				rs12721655		0.001
				rs35773040		0.0015
				rs3745274		0.3731
				rs36079186		0.0029
				rs45482602		0.0035
				rs2279343		0.3997
				rs35979566		0.0005
				rs3211371		0.0775
			*4	rs2279343		0.3997
			*6	rs3745274		0.3731
				rs2279343		0.3997
			*18	rs2279343		0.3997
Succinylcholine	transient muscle fasciculations, hyperkalemia (especially in patients with certain medical conditions), bradycardia, malignant hyperthermia, and increased intraocular pressure.	CACNA1S		rs772226819	LEVEL 1
		RYR1		rs193922809		0.0005
				rs193922802
				rs193922816
				rs112563513
				rs118192161
				rs121918596
		CACNA1S		rs1800559
		RYR1		rs193922753
				rs28933396
				rs118192162
				rs121918592
				rs118192122
				rs193922772
				rs118192163
				rs118192177
				rs118192176
				rs118192175
				rs193922762
				rs118192124
				rs193922770
				rs193922832
				rs193922748
				rs121918595
				rs28933397
				rs118192178
				rs121918593
				rs193922843
				rs1801086
				rs193922768
				rs193922807
				rs193922747
				rs118192168
				rs121918594
				rs118192172
				rs193922878
				rs111888148
				rs193922876
				rs193922764
				rs193922818
				rs193922803
rocuronium	Tachycardia, arrhythmias and changes in blood pressure (both hypotension and hypertension) Hypersensitivity reactions, bronchospasm (rare) Transient rash, residual muscle weakness, prolonged dose-related apnea	ABCB1		rs1128503	LEVEL 3	0.3891
		IAPP, SLCO1A2		rs11045995		0.1807
		SLCO1A2		rs7967354		0.1734
		SLCO1A2		rs3834939		0.287
		SLCO1B1		rs2306283		0.5209
Vecuronium
3% sodium chloride
